# Supplementary material for: catena-Poly[[[(3,5-dimethyl-1H-pyrazole)­copper(II)]-μ-{N-[1-(2-oxidophen­yl)ethyl­idene]-l-valinato}] methanol monosolvate]
Source: Acta Crystallogr Sect E Struct Rep Online. 2011 Jan 15;67(Pt 2):m173–4. doi: 10.1107/S1600536811000304 (PMC3051769; doi:10.1107/S1600536811000304)
Supplement: Supplementary file 1 [file e-67-0m173-sup1.cif]

##############################################################################
###                                                                        ###
###        Electronic paper (Acta Crystallographica Section E)             ###
###                                                                        ###
##############################################################################
#                                                                            #
# This CIF contains the data in a paper accepted for publication in Acta     #
# Crystallographica Section E. It conforms to the requirements of Notes      #
# for Authors for Section E, and has been peer reviewed under the auspices   #
# of the IUCr Commission on Journals.                                        #
#                                                                            #
# Full details of the Crystallographic Information File format               #
# are given in the paper "The Crystallographic Information File (CIF):       #
# a New Standard Archive File for Crystallography" by S. R. Hall, F. H.      #
# Allen and I. D. Brown [Acta Cryst. (1991), A47, 655-685].                  #
#                                                                            #
# The current version of the core CIF dictionary is obtainable from          #
# ftp://ftp.iucr.org/pub/cif_core.dic. The current version number is 2.4.    #
#                                                                            #
# Software is freely available for graphical display of the structure(s) in  #
# this CIF.  For information consult the CIF home page http://www.iucr.org/  #
# cif/home.html                                                              #
#                                                                            #
# This file may be used for bona fide research purposes within the           #
# scientific community so long as proper attribution is given to the journal # 
# article from which it was obtained.                                        #
#                                                                            #
##############################################################################
                                             
data_global
_audit_creation_method     'SHELXL-97'
_journal_date_recd_electronic     2010-12-17
_journal_date_accepted     2011-01-05
_journal_name_full     'Acta Crystallographica, Section E'
_journal_year     2011
_journal_volume     67
_journal_issue      2
_journal_page_first     m173
_journal_page_last     m174
_journal_paper_category     QM
_journal_coeditor_code     WM2441
_publ_contact_author_name     'Zhao, Gan-Qing'
_publ_contact_author_address
;
  School of Chemistry and Chemical Engineering
    Pingdingshan University
    Pingdingshan 467000
    People's Republic of China
;
_publ_contact_author_email     zgq1118@163.com
_publ_contact_author_fax     '86 375 4910185'
_publ_contact_author_phone     '86 375 4910002'
_publ_section_title
;\
<i>catena</i>-Poly[[[(3,5-dimethyl-1<i>H</i>-pyrazole)copper(II)]-\m-{<i>N</i>-\
[1-(2-oxidophenyl)ethylidene]-<i>L</i>-valinato}] methanol monosolvate]
;
loop_
    _publ_author_name
    _publ_author_footnote
    _publ_author_address
    'Zhao, Gan-Qing' .
;
School of Chemistry and Chemical Engineering
Pingdingshan University
Pingdingshan 467000
People's Republic of China
;
    'Li, Xu-Dong' .
;
School of Chemistry and Chemical Engineering
Pingdingshan University
Pingdingshan 467000
People's Republic of China
;
    'Han, Yong-Jun' .
;
School of Chemistry and Chemical Engineering
Pingdingshan University
Pingdingshan 467000
People's Republic of China
;
    'Xue, Ling-Wei' .
;
School of Chemistry and Chemical Engineering
Pingdingshan University
Pingdingshan 467000
People's Republic of China
;
    'Peng, Qin-Long' .
;
School of Chemistry and Chemical Engineering
Pingdingshan University
Pingdingshan 467000
People's Republic of China
;
data_I
_chemical_name_systematic
;
<i>catena</i>-Poly[[[(3,5-dimethyl-1<i>H</i>-pyrazole)copper(II)]-\m-
{<i>N</i>-[1-(2-oxidophenyl)ethylidene]-L-valinato}] methanol monosolvate]
;
_chemical_name_common     ?
_chemical_formula_moiety     'C18 H23 Cu N3 O3, (C H4 O)'
_chemical_formula_sum     'C19 H27 Cu N3 O4'
_chemical_formula_structural     ?
_chemical_formula_analytical     ?
_chemical_formula_iupac     '[Cu (C13 H15 N O3) (C5 H8 N2)], C H4 O'
_chemical_formula_weight     424.98
_chemical_melting_point     ?
_symmetry_cell_setting     orthorhombic
_symmetry_space_group_name_H-M     'P 21 21 21'
_symmetry_space_group_name_Hall     'P 2ac 2ab'
loop_
    _symmetry_equiv_pos_as_xyz
    'x, y, z'
    '-x+1/2, -y, z+1/2'
    '-x, y+1/2, -z+1/2'
    'x+1/2, -y+1/2, -z'
_cell_length_a     14.12(2)
_cell_length_b     15.44(2)
_cell_length_c     21.25(3)
_cell_angle_alpha     90.00
_cell_angle_beta     90.00
_cell_angle_gamma     90.00
_cell_volume     4634(11)
_cell_formula_units_Z     8
_cell_measurement_reflns_used     3320
_cell_measurement_theta_min     2.33
_cell_measurement_theta_max     17.84
_cell_measurement_temperature     296(2)
_exptl_crystal_description     block
_exptl_crystal_colour     blue
_exptl_crystal_size_max     0.25
_exptl_crystal_size_mid     0.21
_exptl_crystal_size_min     0.17
_exptl_crystal_density_diffrn     1.218
_exptl_crystal_density_meas     ?
_exptl_crystal_density_method     'not measured'
_exptl_crystal_F_000     1784
_exptl_absorpt_coefficient_mu     0.967
_exptl_absorpt_correction_type     multi-scan
_exptl_absorpt_process_details     '(<i>SADABS</i>; Bruker, 2008)'
_exptl_absorpt_correction_T_min     0.7940
_exptl_absorpt_correction_T_max     0.8528
_exptl_special_details
;
;
_diffrn_ambient_temperature     296(2)
_diffrn_radiation_type     MoK\a
_diffrn_radiation_wavelength     0.71073
_diffrn_radiation_source     'fine-focus sealed tube'
_diffrn_radiation_monochromator     graphite
_diffrn_measurement_device_type     'Bruker APEXII CCD'
_diffrn_measurement_method     '\f and \w'
_diffrn_detector_area_resol_mean     ?
_diffrn_reflns_number     23421
_diffrn_reflns_av_R_equivalents     0.0705
_diffrn_reflns_av_sigmaI/netI     0.1011
_diffrn_reflns_theta_min     2.33
_diffrn_reflns_theta_max     25.50
_diffrn_reflns_theta_full     25.50
_diffrn_measured_fraction_theta_max     0.999
_diffrn_measured_fraction_theta_full     0.999
_diffrn_reflns_limit_h_min     -17
_diffrn_reflns_limit_h_max     17
_diffrn_reflns_limit_k_min     -18
_diffrn_reflns_limit_k_max     16
_diffrn_reflns_limit_l_min     -25
_diffrn_reflns_limit_l_max     25
_diffrn_standards_number     ?
_diffrn_standards_interval_count     ?
_diffrn_standards_interval_time     ?
_diffrn_standards_decay_%     ?
_refine_special_details
;
Refinement of <i>F</i>^2^ against ALL reflections. The weighted <i>R</i>-factor
<i>wR</i> and goodness of fit <i>S</i> are based on <i>F</i>^2^, conventional
<i>R</i>-factors <i>R</i> are based on <i>F</i>, with <i>F</i> set to zero for
negative <i>F</i>^2^. The threshold expression of <i>F</i>^2^ >
\s(<i>F</i>^2^) is used only for calculating <i>R</i>-factors(gt) <i>etc</i>.
and is not relevant to the choice of reflections for refinement.
<i>R</i>-factors based on <i>F</i>^2^ are statistically about twice as large
as those based on <i>F</i>, and <i>R</i>- factors based on ALL data will be
even larger.
;
_reflns_number_total     8496
_reflns_number_gt     4724
_reflns_threshold_expression     I>2sigma(I)
_refine_ls_structure_factor_coef     Fsqd
_refine_ls_matrix_type     full
_refine_ls_R_factor_all     0.1229
_refine_ls_R_factor_gt     0.0544
_refine_ls_wR_factor_gt     0.1069
_refine_ls_wR_factor_ref     0.1297
_refine_ls_goodness_of_fit_ref     1.009
_refine_ls_restrained_S_all     1.014
_refine_ls_number_reflns     8496
_refine_ls_number_parameters     496
_refine_ls_number_restraints     2
_refine_ls_hydrogen_treatment     constr
_refine_ls_weighting_scheme     calc
_refine_ls_weighting_details
         'calc w=1/[\s^2^(Fo^2^)+(0.0525P)^2^+0.0000P] where P=(Fo^2^+2Fc^2^)/3'
_atom_sites_solution_hydrogens     geom
_atom_sites_solution_primary     direct
_atom_sites_solution_secondary     difmap
_refine_ls_shift/su_max     0.001
_refine_ls_shift/su_mean     0.000
_refine_diff_density_max     0.493
_refine_diff_density_min     -0.311
_refine_ls_extinction_method     none
_refine_ls_extinction_coef     ?
_refine_ls_abs_structure_details     'Flack (1983), 4318 Friedel pairs'
_refine_ls_abs_structure_Flack     -0.012(18)
loop_
    _atom_type_symbol
    _atom_type_description
    _atom_type_scat_dispersion_real
    _atom_type_scat_dispersion_imag
    _atom_type_scat_source
    'C' 'C' 0.0033 0.0016
                         'International Tables Vol C Tables 4.2.6.8 and 6.1.1.4'
    'H' 'H' 0.0000 0.0000
                         'International Tables Vol C Tables 4.2.6.8 and 6.1.1.4'
    'N' 'N' 0.0061 0.0033
                         'International Tables Vol C Tables 4.2.6.8 and 6.1.1.4'
    'O' 'O' 0.0106 0.0060
                         'International Tables Vol C Tables 4.2.6.8 and 6.1.1.4'
    'Cu' 'Cu' 0.3201 1.2651
                         'International Tables Vol C Tables 4.2.6.8 and 6.1.1.4'
_computing_data_collection     '<i>APEX2</i> (Bruker, 2008)'
_computing_cell_refinement     '<i>SAINT</i> (Bruker, 2008)'
_computing_data_reduction     '<i>SAINT</i> (Bruker, 2008)'
_computing_structure_solution     'SHELXS97 (Sheldrick, 2008)'
_computing_structure_refinement     'SHELXL97 (Sheldrick, 2008)'
_computing_molecular_graphics     'SHELXTL (Sheldrick, 2008)'
_computing_publication_material     '<i>publCIF</i> (Westrip, 2010)'
loop_
    _atom_site_type_symbol
    _atom_site_label
    _atom_site_fract_x
    _atom_site_fract_y
    _atom_site_fract_z
    _atom_site_U_iso_or_equiv
    _atom_site_adp_type
    _atom_site_calc_flag
    _atom_site_refinement_flags
    _atom_site_occupancy
    _atom_site_disorder_assembly
    _atom_site_disorder_group
    Cu Cu1 0.25158(5) 0.08464(4) 0.09864(3) 0.0529(2) Uani d . 1 . .
    Cu Cu2 0.00319(5) 0.39015(4) 0.11651(3) 0.0523(2) Uani d . 1 . .
    O O1 0.3151(3) -0.0237(3) 0.1022(2) 0.0763(14) Uani d . 1 . .
    O O2 0.1746(2) 0.1914(2) 0.11032(19) 0.0536(10) Uani d . 1 . .
    O O3 0.0238(3) 0.2396(3) 0.1001(2) 0.0641(12) Uani d . 1 . .
    O O4 0.0751(3) 0.4047(3) 0.1923(2) 0.0670(13) Uani d . 1 . .
    O O5 -0.0818(2) 0.3982(3) 0.04239(17) 0.0548(11) Uani d . 1 . .
    O O6 -0.2349(3) 0.3840(3) 0.01337(19) 0.0655(12) Uani d . 1 . .
    O O8 0.4396(9) 0.9321(8) 0.2125(4) 0.249(5) Uani d D 1 . .
    H H8D 0.4058 0.9581 0.1874 0.374 Uiso d R 1 . .
    O O7 0.2448(12) 0.5282(14) 0.1852(6) 0.441(13) Uani d D 1 . .
    H H7 0.1976 0.4942 0.1873 0.662 Uiso d R 1 . .
    N N1 0.1280(3) 0.0283(3) 0.0830(2) 0.0484(13) Uani d . 1 . .
    N N2 -0.1155(3) 0.3732(3) 0.1645(2) 0.0488(13) Uani d . 1 . .
    N N3 0.1192(3) 0.4188(3) 0.0654(2) 0.0579(14) Uani d . 1 . .
    N N4 0.1979(3) 0.3673(3) 0.0691(2) 0.0573(15) Uani d . 1 . .
    H H4E 0.2001 0.3200 0.0904 0.069 Uiso calc R 1 . .
    N N5 0.3720(3) 0.1457(3) 0.1255(3) 0.0578(14) Uani d . 1 . .
    N N6 0.4471(3) 0.1506(3) 0.0852(2) 0.0589(15) Uani d . 1 . .
    H H6E 0.4478 0.1298 0.0476 0.071 Uiso calc R 1 . .
    C C1 0.2882(5) -0.0935(5) 0.0706(3) 0.0666(19) Uani d . 1 . .
    C C2 0.3572(5) -0.1620(6) 0.0619(4) 0.096(3) Uani d . 1 . .
    H H2 0.4172 -0.1566 0.0795 0.115 Uiso calc R 1 . .
    C C3 0.3344(7) -0.2360(6) 0.0273(6) 0.120(4) Uani d . 1 . .
    H H3 0.3806 -0.2783 0.0219 0.144 Uiso calc R 1 . .
    C C4 0.2467(8) -0.2491(6) 0.0009(5) 0.114(3) Uani d . 1 . .
    H H4 0.2342 -0.2984 -0.0228 0.136 Uiso calc R 1 . .
    C C5 0.1762(6) -0.1862(5) 0.0105(4) 0.086(2) Uani d . 1 . .
    H H5 0.1161 -0.1959 -0.0059 0.103 Uiso calc R 1 . .
    C C6 0.1934(5) -0.1082(4) 0.0445(3) 0.0621(18) Uani d . 1 . .
    C C7 0.1147(4) -0.0466(4) 0.0553(3) 0.0505(16) Uani d . 1 . .
    C C8 0.0473(4) 0.0867(4) 0.0983(3) 0.0473(14) Uani d . 1 . .
    H H8 0.0013 0.0834 0.0639 0.057 Uiso calc R 1 . .
    C C9 0.0830(4) 0.1800(4) 0.1027(3) 0.0526(16) Uani d . 1 . .
    C C10 -0.0032(5) 0.0571(4) 0.1607(3) 0.0592(16) Uani d . 1 . .
    H H10 -0.0113 -0.0058 0.1580 0.071 Uiso calc R 1 . .
    C C11 0.0586(5) 0.0748(5) 0.2189(3) 0.084(2) Uani d . 1 . .
    H H11A 0.0705 0.1358 0.2223 0.127 Uiso calc R 1 . .
    H H11B 0.1177 0.0445 0.2147 0.127 Uiso calc R 1 . .
    H H11C 0.0263 0.0550 0.2559 0.127 Uiso calc R 1 . .
    C C12 -0.1034(4) 0.0967(5) 0.1674(4) 0.091(2) Uani d . 1 . .
    H H12A -0.1301 0.0800 0.2072 0.137 Uiso calc R 1 . .
    H H12B -0.1430 0.0759 0.1340 0.137 Uiso calc R 1 . .
    H H12C -0.0992 0.1587 0.1653 0.137 Uiso calc R 1 . .
    C C13 0.0147(4) -0.0743(4) 0.0329(3) 0.077(2) Uani d . 1 . .
    H H13A -0.0319 -0.0367 0.0511 0.115 Uiso calc R 1 . .
    H H13B 0.0027 -0.1329 0.0458 0.115 Uiso calc R 1 . .
    H H13C 0.0114 -0.0706 -0.0122 0.115 Uiso calc R 1 . .
    C C14 0.0568(5) 0.3587(5) 0.2436(3) 0.065(2) Uani d . 1 . .
    C C15 0.1329(5) 0.3434(5) 0.2870(4) 0.077(2) Uani d . 1 . .
    H H15 0.1914 0.3690 0.2792 0.092 Uiso calc R 1 . .
    C C16 0.1225(7) 0.2919(6) 0.3399(4) 0.093(3) Uani d . 1 . .
    H H16 0.1747 0.2812 0.3654 0.111 Uiso calc R 1 . .
    C C17 0.0353(7) 0.2557(6) 0.3556(4) 0.092(3) Uani d . 1 . .
    H H17 0.0280 0.2214 0.3912 0.111 Uiso calc R 1 . .
    C C18 -0.0402(5) 0.2732(5) 0.3158(4) 0.080(2) Uani d . 1 . .
    H H18 -0.0986 0.2492 0.3261 0.096 Uiso calc R 1 . .
    C C19 -0.0355(5) 0.3254(4) 0.2598(3) 0.0561(18) Uani d . 1 . .
    C C20 -0.1224(5) 0.3417(4) 0.2217(3) 0.0562(17) Uani d . 1 . .
    C C21 -0.2190(4) 0.3199(5) 0.2517(3) 0.084(2) Uani d . 1 . .
    H H21A -0.2687 0.3462 0.2275 0.126 Uiso calc R 1 . .
    H H21B -0.2208 0.3417 0.2940 0.126 Uiso calc R 1 . .
    H H21C -0.2276 0.2582 0.2522 0.126 Uiso calc R 1 . .
    C C22 -0.2019(4) 0.3908(4) 0.1250(3) 0.0514(16) Uani d . 1 . .
    H H22 -0.2482 0.3446 0.1322 0.062 Uiso calc R 1 . .
    C C23 -0.1728(4) 0.3904(4) 0.0544(3) 0.0483(16) Uani d . 1 . .
    C C24 -0.2478(5) 0.4798(4) 0.1436(3) 0.0593(17) Uani d . 1 . .
    H H24 -0.2498 0.4818 0.1896 0.071 Uiso calc R 1 . .
    C C25 -0.1882(5) 0.5574(5) 0.1217(4) 0.085(2) Uani d . 1 . .
    H H25A -0.1244 0.5508 0.1364 0.127 Uiso calc R 1 . .
    H H25B -0.2146 0.6098 0.1385 0.127 Uiso calc R 1 . .
    H H25C -0.1885 0.5600 0.0766 0.127 Uiso calc R 1 . .
    C C26 -0.3513(5) 0.4860(5) 0.1202(4) 0.098(3) Uani d . 1 . .
    H H26A -0.3761 0.5423 0.1298 0.147 Uiso calc R 1 . .
    H H26B -0.3889 0.4425 0.1407 0.147 Uiso calc R 1 . .
    H H26C -0.3530 0.4769 0.0755 0.147 Uiso calc R 1 . .
    C C27 0.3314(5) 0.1887(6) 0.2353(3) 0.105(3) Uani d . 1 . .
    H H27A 0.2788 0.2261 0.2263 0.157 Uiso calc R 1 . .
    H H27B 0.3655 0.2107 0.2710 0.157 Uiso calc R 1 . .
    H H27C 0.3085 0.1316 0.2445 0.157 Uiso calc R 1 . .
    C C28 0.3973(5) 0.1852(5) 0.1781(3) 0.070(2) Uani d . 1 . .
    C C29 0.4918(5) 0.2168(5) 0.1726(3) 0.083(2) Uani d . 1 . .
    H H29 0.5264 0.2470 0.2027 0.100 Uiso calc R 1 . .
    C C30 0.5211(4) 0.1931(4) 0.1128(4) 0.0708(19) Uani d . 1 . .
    C C31 0.6134(5) 0.2107(6) 0.0764(4) 0.116(3) Uani d . 1 . .
    H H31A 0.6236 0.2720 0.0735 0.174 Uiso calc R 1 . .
    H H31B 0.6087 0.1866 0.0349 0.174 Uiso calc R 1 . .
    H H31C 0.6656 0.1844 0.0982 0.174 Uiso calc R 1 . .
    C C32 0.0749(6) 0.5596(5) 0.0159(5) 0.119(3) Uani d . 1 . .
    H H32A 0.0122 0.5356 0.0136 0.178 Uiso calc R 1 . .
    H H32B 0.0905 0.5862 -0.0236 0.178 Uiso calc R 1 . .
    H H32C 0.0773 0.6023 0.0487 0.178 Uiso calc R 1 . .
    C C33 0.1462(5) 0.4871(5) 0.0302(4) 0.077(2) Uani d . 1 . .
    C C34 0.2404(5) 0.4760(5) 0.0111(4) 0.094(3) Uani d . 1 . .
    H H34 0.2756 0.5138 -0.0137 0.113 Uiso calc R 1 . .
    C C35 0.2713(5) 0.3982(5) 0.0360(4) 0.078(2) Uani d . 1 . .
    C C36 0.3655(5) 0.3518(5) 0.0341(5) 0.116(3) Uani d . 1 . .
    H H36A 0.3769 0.3244 0.0740 0.174 Uiso calc R 1 . .
    H H36B 0.4150 0.3927 0.0256 0.174 Uiso calc R 1 . .
    H H36C 0.3644 0.3086 0.0016 0.174 Uiso calc R 1 . .
    C C37 0.3268(13) 0.5866(11) 0.1693(9) 0.362(15) Uani d D 1 . .
    H H37A 0.3451 0.5776 0.1263 0.544 Uiso calc R 1 . .
    H H37B 0.3793 0.5735 0.1964 0.544 Uiso calc R 1 . .
    H H37C 0.3083 0.6459 0.1751 0.544 Uiso calc R 1 . .
    C C38 0.5428(9) 0.9492(12) 0.1950(9) 0.341(15) Uani d D 1 . .
    H H38A 0.5767 0.9684 0.2316 0.512 Uiso calc R 1 . .
    H H38B 0.5455 0.9932 0.1631 0.512 Uiso calc R 1 . .
    H H38C 0.5709 0.8969 0.1794 0.512 Uiso calc R 1 . .
loop_
    _atom_site_aniso_label
    _atom_site_aniso_U_11
    _atom_site_aniso_U_22
    _atom_site_aniso_U_33
    _atom_site_aniso_U_12
    _atom_site_aniso_U_13
    _atom_site_aniso_U_23
    Cu1 0.0443(4) 0.0502(4) 0.0643(5) -0.0002(4) -0.0002(4) -0.0025(4)
    Cu2 0.0433(4) 0.0560(4) 0.0576(4) -0.0004(4) 0.0002(4) 0.0002(4)
    O1 0.065(3) 0.055(3) 0.109(4) 0.011(2) -0.011(3) -0.009(3)
    O2 0.046(2) 0.046(2) 0.068(3) -0.0055(18) 0.004(2) -0.002(2)
    O3 0.059(3) 0.043(2) 0.090(3) 0.010(2) 0.000(2) 0.006(2)
    O4 0.051(2) 0.092(4) 0.058(3) -0.007(3) -0.006(2) 0.001(3)
    O5 0.044(2) 0.068(3) 0.052(2) 0.006(2) 0.0053(18) 0.004(2)
    O6 0.050(2) 0.087(3) 0.059(3) -0.006(3) -0.009(2) -0.003(2)
    O8 0.336(14) 0.283(13) 0.128(7) -0.032(13) -0.011(8) 0.050(8)
    O7 0.420(19) 0.72(3) 0.182(11) -0.36(2) 0.066(11) -0.203(16)
    N1 0.053(3) 0.039(3) 0.053(3) -0.001(2) 0.007(3) 0.001(3)
    N2 0.047(3) 0.046(3) 0.053(3) -0.002(2) -0.004(2) -0.002(3)
    N3 0.052(3) 0.046(3) 0.076(4) 0.003(3) 0.006(3) 0.009(3)
    N4 0.051(3) 0.055(4) 0.066(4) 0.002(3) 0.005(3) 0.020(3)
    N5 0.050(3) 0.067(4) 0.057(4) -0.004(3) 0.002(3) -0.007(3)
    N6 0.046(3) 0.074(4) 0.057(4) -0.009(3) -0.006(3) 0.001(3)
    C1 0.068(4) 0.047(5) 0.084(5) 0.009(4) 0.021(4) 0.014(4)
    C2 0.069(5) 0.081(6) 0.138(8) 0.014(5) 0.033(5) 0.024(6)
    C3 0.112(8) 0.052(6) 0.195(12) 0.018(6) 0.058(8) -0.017(7)
    C4 0.123(7) 0.072(5) 0.146(8) -0.005(6) 0.062(8) -0.027(5)
    C5 0.098(6) 0.061(5) 0.099(6) -0.025(5) 0.036(5) -0.032(5)
    C6 0.073(4) 0.046(4) 0.068(4) -0.006(4) 0.029(4) 0.004(4)
    C7 0.053(4) 0.043(4) 0.055(4) -0.004(3) 0.009(3) 0.008(3)
    C8 0.045(3) 0.044(4) 0.053(4) -0.002(3) -0.002(3) 0.002(4)
    C9 0.063(4) 0.047(4) 0.048(4) 0.004(3) 0.004(3) 0.006(4)
    C10 0.059(4) 0.054(4) 0.065(4) -0.013(4) 0.006(4) 0.000(3)
    C11 0.099(6) 0.094(6) 0.061(5) -0.005(5) 0.010(4) 0.005(5)
    C12 0.067(5) 0.096(6) 0.110(6) 0.010(5) 0.037(4) 0.002(6)
    C13 0.072(5) 0.069(4) 0.089(5) -0.021(4) -0.006(4) -0.010(4)
    C14 0.072(5) 0.071(5) 0.051(5) 0.021(4) -0.012(4) -0.007(4)
    C15 0.053(4) 0.092(6) 0.085(6) 0.015(4) -0.017(4) -0.017(5)
    C16 0.106(7) 0.092(7) 0.080(6) 0.046(6) -0.028(6) -0.006(6)
    C17 0.113(7) 0.085(7) 0.079(6) 0.037(6) -0.021(6) 0.003(5)
    C18 0.078(5) 0.077(6) 0.085(6) 0.009(4) 0.007(5) -0.008(5)
    C19 0.062(4) 0.058(5) 0.048(4) 0.011(3) -0.004(3) 0.000(4)
    C20 0.070(5) 0.054(4) 0.044(4) 0.005(4) 0.000(3) -0.004(3)
    C21 0.061(5) 0.113(6) 0.077(5) -0.003(4) 0.011(4) 0.026(5)
    C22 0.041(3) 0.060(4) 0.053(4) -0.004(3) -0.002(3) 0.006(4)
    C23 0.050(4) 0.041(4) 0.054(4) 0.001(3) 0.007(3) -0.001(4)
    C24 0.060(4) 0.056(4) 0.062(4) 0.014(4) -0.011(4) -0.009(3)
    C25 0.091(5) 0.072(5) 0.091(6) 0.011(4) -0.006(5) -0.006(5)
    C26 0.057(4) 0.123(7) 0.113(7) 0.038(4) -0.011(5) -0.010(6)
    C27 0.096(6) 0.147(8) 0.071(5) -0.009(6) 0.014(5) -0.035(6)
    C28 0.060(4) 0.097(6) 0.052(5) -0.011(4) 0.001(4) -0.013(4)
    C29 0.075(5) 0.102(6) 0.071(5) -0.013(5) -0.016(5) -0.031(4)
    C30 0.053(4) 0.079(5) 0.081(5) -0.012(3) -0.005(4) -0.014(5)
    C31 0.067(5) 0.151(9) 0.130(8) -0.042(5) 0.015(5) -0.062(7)
    C32 0.087(6) 0.092(7) 0.177(9) 0.024(5) 0.025(6) 0.060(7)
    C33 0.058(4) 0.057(5) 0.115(7) 0.005(4) 0.006(4) 0.017(5)
    C34 0.063(5) 0.073(5) 0.147(7) -0.006(5) 0.029(6) 0.039(5)
    C35 0.065(5) 0.061(5) 0.109(6) -0.009(4) 0.019(4) 0.034(5)
    C36 0.066(5) 0.113(7) 0.170(9) 0.016(5) 0.037(5) 0.059(7)
    C37 0.61(5) 0.23(2) 0.25(2) 0.16(3) -0.13(3) -0.019(18)
    C38 0.29(2) 0.246(19) 0.49(3) -0.122(17) -0.29(2) 0.06(2)
_geom_special_details
;
All e.s.d.'s (except the e.s.d. in the dihedral angle between two l.s. planes)
are estimated using the full covariance matrix. The cell e.s.d.'s are taken
into account individually in the estimation of e.s.d.'s in distances, angles
and torsion angles; correlations between e.s.d.'s in cell parameters are only
used when they are defined by crystal symmetry. An approximate (isotropic)
treatment of cell e.s.d.'s is used for estimating e.s.d.'s involving l.s.
planes.
;
loop_
    _geom_bond_atom_site_label_1
    _geom_bond_atom_site_label_2
    _geom_bond_site_symmetry_2
    _geom_bond_distance
    _geom_bond_publ_flag
    Cu1 O1 . 1.899(5) yes
    Cu1 N1 . 1.978(5) yes
    Cu1 O2 . 1.989(4) yes
    Cu1 N5 . 2.027(6) yes
    Cu1 O6 4 2.437(6) yes
    Cu2 O4 . 1.917(5) yes
    Cu2 N2 . 1.979(5) yes
    Cu2 O5 . 1.984(4) yes
    Cu2 N3 . 2.014(5) yes
    Cu2 O3 . 2.369(5) yes
    O1 C1 . 1.327(8) ?
    O2 C9 . 1.316(7) ?
    O3 C9 . 1.244(7) ?
    O4 C14 . 1.328(8) ?
    O5 C23 . 1.316(6) ?
    O6 C23 . 1.241(7) ?
    O6 Cu1 4_455 2.437(6) ?
    O8 C38 . 1.526(9) ?
    O8 H8D . 0.8200 ?
    O7 C37 . 1.506(10) ?
    O7 H7 . 0.8495 ?
    N1 C7 . 1.311(7) ?
    N1 C8 . 1.488(7) ?
    N2 C20 . 1.314(7) ?
    N2 C22 . 1.506(7) ?
    N3 C33 . 1.349(8) ?
    N3 N4 . 1.369(7) ?
    N4 C35 . 1.341(7) ?
    N4 H4E . 0.8600 ?
    N5 C28 . 1.324(8) ?
    N5 N6 . 1.365(7) ?
    N6 C30 . 1.366(7) ?
    N6 H6E . 0.8600 ?
    C1 C2 . 1.451(10) ?
    C1 C6 . 1.467(9) ?
    C2 C3 . 1.396(12) ?
    C2 H2 . 0.9300 ?
    C3 C4 . 1.376(13) ?
    C3 H3 . 0.9300 ?
    C4 C5 . 1.405(11) ?
    C4 H4 . 0.9300 ?
    C5 C6 . 1.425(9) ?
    C5 H5 . 0.9300 ?
    C6 C7 . 1.480(9) ?
    C7 C13 . 1.551(8) ?
    C8 C9 . 1.529(8) ?
    C8 C10 . 1.574(8) ?
    C8 H8 . 0.9800 ?
    C10 C11 . 1.537(9) ?
    C10 C12 . 1.548(9) ?
    C10 H10 . 0.9800 ?
    C11 H11A . 0.9600 ?
    C11 H11B . 0.9600 ?
    C11 H11C . 0.9600 ?
    C12 H12A . 0.9600 ?
    C12 H12B . 0.9600 ?
    C12 H12C . 0.9600 ?
    C13 H13A . 0.9600 ?
    C13 H13B . 0.9600 ?
    C13 H13C . 0.9600 ?
    C14 C15 . 1.435(9) ?
    C14 C19 . 1.443(9) ?
    C15 C16 . 1.386(10) ?
    C15 H15 . 0.9300 ?
    C16 C17 . 1.392(11) ?
    C16 H16 . 0.9300 ?
    C17 C18 . 1.388(9) ?
    C17 H17 . 0.9300 ?
    C18 C19 . 1.438(10) ?
    C18 H18 . 0.9300 ?
    C19 C20 . 1.492(9) ?
    C20 C21 . 1.543(9) ?
    C21 H21A . 0.9600 ?
    C21 H21B . 0.9600 ?
    C21 H21C . 0.9600 ?
    C22 C23 . 1.555(8) ?
    C22 C24 . 1.568(8) ?
    C22 H22 . 0.9800 ?
    C24 C25 . 1.536(9) ?
    C24 C26 . 1.546(9) ?
    C24 H24 . 0.9800 ?
    C25 H25A . 0.9600 ?
    C25 H25B . 0.9600 ?
    C25 H25C . 0.9600 ?
    C26 H26A . 0.9600 ?
    C26 H26B . 0.9600 ?
    C26 H26C . 0.9600 ?
    C27 C28 . 1.533(9) ?
    C27 H27A . 0.9600 ?
    C27 H27B . 0.9600 ?
    C27 H27C . 0.9600 ?
    C28 C29 . 1.426(9) ?
    C29 C30 . 1.384(9) ?
    C29 H29 . 0.9300 ?
    C30 C31 . 1.541(9) ?
    C31 H31A . 0.9600 ?
    C31 H31B . 0.9600 ?
    C31 H31C . 0.9600 ?
    C32 C33 . 1.535(10) ?
    C32 H32A . 0.9600 ?
    C32 H32B . 0.9600 ?
    C32 H32C . 0.9600 ?
    C33 C34 . 1.402(10) ?
    C34 C35 . 1.382(9) ?
    C34 H34 . 0.9300 ?
    C35 C36 . 1.512(9) ?
    C36 H36A . 0.9600 ?
    C36 H36B . 0.9600 ?
    C36 H36C . 0.9600 ?
    C37 H37A . 0.9600 ?
    C37 H37B . 0.9600 ?
    C37 H37C . 0.9600 ?
    C38 H38A . 0.9600 ?
    C38 H38B . 0.9600 ?
    C38 H38C . 0.9600 ?
loop_
    _geom_angle_atom_site_label_1
    _geom_angle_atom_site_label_2
    _geom_angle_atom_site_label_3
    _geom_angle_site_symmetry_1
    _geom_angle_site_symmetry_3
    _geom_angle
    _geom_angle_publ_flag
    O1 Cu1 N1 . . 92.1(2) ?
    O1 Cu1 O2 . . 169.2(2) ?
    N1 Cu1 O2 . . 84.4(2) ?
    O1 Cu1 N5 . . 90.1(2) ?
    N1 Cu1 N5 . . 172.9(2) ?
    O2 Cu1 N5 . . 92.2(2) ?
    O1 Cu1 O6 . 4 100.21(19) ?
    N1 Cu1 O6 . 4 89.58(17) ?
    O2 Cu1 O6 . 4 90.00(16) ?
    N5 Cu1 O6 . 4 96.69(19) ?
    O4 Cu2 N2 . . 91.8(2) ?
    O4 Cu2 O5 . . 168.51(19) ?
    N2 Cu2 O5 . . 84.5(2) ?
    O4 Cu2 N3 . . 89.8(2) ?
    N2 Cu2 N3 . . 174.5(2) ?
    O5 Cu2 N3 . . 92.9(2) ?
    O4 Cu2 O3 . . 100.00(19) ?
    N2 Cu2 O3 . . 92.86(17) ?
    O5 Cu2 O3 . . 91.09(17) ?
    N3 Cu2 O3 . . 92.08(19) ?
    C1 O1 Cu1 . . 124.0(4) ?
    C9 O2 Cu1 . . 114.3(4) ?
    C9 O3 Cu2 . . 143.2(4) ?
    C14 O4 Cu2 . . 121.6(4) ?
    C23 O5 Cu2 . . 115.5(4) ?
    C23 O6 Cu1 . 4_455 136.6(4) ?
    C38 O8 H8D . . 108.2 ?
    C37 O7 H7 . . 170.2 ?
    C7 N1 C8 . . 121.5(5) ?
    C7 N1 Cu1 . . 126.1(4) ?
    C8 N1 Cu1 . . 111.9(4) ?
    C20 N2 C22 . . 121.5(5) ?
    C20 N2 Cu2 . . 126.1(4) ?
    C22 N2 Cu2 . . 112.1(4) ?
    C33 N3 N4 . . 104.8(5) ?
    C33 N3 Cu2 . . 134.5(4) ?
    N4 N3 Cu2 . . 120.2(4) ?
    C35 N4 N3 . . 113.0(5) ?
    C35 N4 H4E . . 123.5 ?
    N3 N4 H4E . . 123.5 ?
    C28 N5 N6 . . 107.2(5) ?
    C28 N5 Cu1 . . 132.7(4) ?
    N6 N5 Cu1 . . 120.1(4) ?
    N5 N6 C30 . . 110.5(5) ?
    N5 N6 H6E . . 124.7 ?
    C30 N6 H6E . . 124.7 ?
    O1 C1 C2 . . 117.7(7) ?
    O1 C1 C6 . . 125.4(6) ?
    C2 C1 C6 . . 116.9(8) ?
    C3 C2 C1 . . 120.6(8) ?
    C3 C2 H2 . . 119.7 ?
    C1 C2 H2 . . 119.7 ?
    C4 C3 C2 . . 122.8(9) ?
    C4 C3 H3 . . 118.6 ?
    C2 C3 H3 . . 118.6 ?
    C3 C4 C5 . . 118.5(9) ?
    C3 C4 H4 . . 120.8 ?
    C5 C4 H4 . . 120.8 ?
    C4 C5 C6 . . 122.5(8) ?
    C4 C5 H5 . . 118.7 ?
    C6 C5 H5 . . 118.7 ?
    C5 C6 C1 . . 118.5(7) ?
    C5 C6 C7 . . 119.6(7) ?
    C1 C6 C7 . . 121.8(6) ?
    N1 C7 C6 . . 121.9(6) ?
    N1 C7 C13 . . 120.8(5) ?
    C6 C7 C13 . . 117.3(6) ?
    N1 C8 C9 . . 109.4(4) ?
    N1 C8 C10 . . 110.8(5) ?
    C9 C8 C10 . . 111.8(5) ?
    N1 C8 H8 . . 108.2 ?
    C9 C8 H8 . . 108.2 ?
    C10 C8 H8 . . 108.2 ?
    O3 C9 O2 . . 124.6(6) ?
    O3 C9 C8 . . 118.2(5) ?
    O2 C9 C8 . . 117.2(5) ?
    C11 C10 C12 . . 112.0(6) ?
    C11 C10 C8 . . 111.6(5) ?
    C12 C10 C8 . . 112.2(5) ?
    C11 C10 H10 . . 106.9 ?
    C12 C10 H10 . . 106.9 ?
    C8 C10 H10 . . 106.9 ?
    C10 C11 H11A . . 109.5 ?
    C10 C11 H11B . . 109.5 ?
    H11A C11 H11B . . 109.5 ?
    C10 C11 H11C . . 109.5 ?
    H11A C11 H11C . . 109.5 ?
    H11B C11 H11C . . 109.5 ?
    C10 C12 H12A . . 109.5 ?
    C10 C12 H12B . . 109.5 ?
    H12A C12 H12B . . 109.5 ?
    C10 C12 H12C . . 109.5 ?
    H12A C12 H12C . . 109.5 ?
    H12B C12 H12C . . 109.5 ?
    C7 C13 H13A . . 109.5 ?
    C7 C13 H13B . . 109.5 ?
    H13A C13 H13B . . 109.5 ?
    C7 C13 H13C . . 109.5 ?
    H13A C13 H13C . . 109.5 ?
    H13B C13 H13C . . 109.5 ?
    O4 C14 C15 . . 118.0(7) ?
    O4 C14 C19 . . 124.3(6) ?
    C15 C14 C19 . . 117.7(7) ?
    C16 C15 C14 . . 122.4(8) ?
    C16 C15 H15 . . 118.8 ?
    C14 C15 H15 . . 118.8 ?
    C15 C16 C17 . . 121.2(8) ?
    C15 C16 H16 . . 119.4 ?
    C17 C16 H16 . . 119.4 ?
    C18 C17 C16 . . 117.1(8) ?
    C18 C17 H17 . . 121.4 ?
    C16 C17 H17 . . 121.4 ?
    C17 C18 C19 . . 125.3(7) ?
    C17 C18 H18 . . 117.4 ?
    C19 C18 H18 . . 117.4 ?
    C18 C19 C14 . . 116.0(6) ?
    C18 C19 C20 . . 120.4(6) ?
    C14 C19 C20 . . 123.6(6) ?
    N2 C20 C19 . . 120.3(6) ?
    N2 C20 C21 . . 121.9(6) ?
    C19 C20 C21 . . 117.8(6) ?
    C20 C21 H21A . . 109.5 ?
    C20 C21 H21B . . 109.5 ?
    H21A C21 H21B . . 109.5 ?
    C20 C21 H21C . . 109.5 ?
    H21A C21 H21C . . 109.5 ?
    H21B C21 H21C . . 109.5 ?
    N2 C22 C23 . . 108.8(4) ?
    N2 C22 C24 . . 110.7(5) ?
    C23 C22 C24 . . 110.9(5) ?
    N2 C22 H22 . . 108.8 ?
    C23 C22 H22 . . 108.8 ?
    C24 C22 H22 . . 108.8 ?
    O6 C23 O5 . . 124.1(5) ?
    O6 C23 C22 . . 119.5(5) ?
    O5 C23 C22 . . 116.5(5) ?
    C25 C24 C26 . . 111.8(5) ?
    C25 C24 C22 . . 112.4(5) ?
    C26 C24 C22 . . 111.3(5) ?
    C25 C24 H24 . . 107.0 ?
    C26 C24 H24 . . 107.0 ?
    C22 C24 H24 . . 107.0 ?
    C24 C25 H25A . . 109.5 ?
    C24 C25 H25B . . 109.5 ?
    H25A C25 H25B . . 109.5 ?
    C24 C25 H25C . . 109.5 ?
    H25A C25 H25C . . 109.5 ?
    H25B C25 H25C . . 109.5 ?
    C24 C26 H26A . . 109.5 ?
    C24 C26 H26B . . 109.5 ?
    H26A C26 H26B . . 109.5 ?
    C24 C26 H26C . . 109.5 ?
    H26A C26 H26C . . 109.5 ?
    H26B C26 H26C . . 109.5 ?
    C28 C27 H27A . . 109.5 ?
    C28 C27 H27B . . 109.5 ?
    H27A C27 H27B . . 109.5 ?
    C28 C27 H27C . . 109.5 ?
    H27A C27 H27C . . 109.5 ?
    H27B C27 H27C . . 109.5 ?
    N5 C28 C29 . . 109.9(6) ?
    N5 C28 C27 . . 121.5(6) ?
    C29 C28 C27 . . 128.5(6) ?
    C30 C29 C28 . . 105.4(6) ?
    C30 C29 H29 . . 127.3 ?
    C28 C29 H29 . . 127.3 ?
    N6 C30 C29 . . 107.1(6) ?
    N6 C30 C31 . . 121.1(7) ?
    C29 C30 C31 . . 131.8(7) ?
    C30 C31 H31A . . 109.5 ?
    C30 C31 H31B . . 109.5 ?
    H31A C31 H31B . . 109.5 ?
    C30 C31 H31C . . 109.5 ?
    H31A C31 H31C . . 109.5 ?
    H31B C31 H31C . . 109.5 ?
    C33 C32 H32A . . 109.5 ?
    C33 C32 H32B . . 109.5 ?
    H32A C32 H32B . . 109.5 ?
    C33 C32 H32C . . 109.5 ?
    H32A C32 H32C . . 109.5 ?
    H32B C32 H32C . . 109.5 ?
    N3 C33 C34 . . 109.5(6) ?
    N3 C33 C32 . . 119.6(6) ?
    C34 C33 C32 . . 130.9(7) ?
    C35 C34 C33 . . 107.2(6) ?
    C35 C34 H34 . . 126.4 ?
    C33 C34 H34 . . 126.4 ?
    N4 C35 C34 . . 105.5(6) ?
    N4 C35 C36 . . 121.6(6) ?
    C34 C35 C36 . . 132.8(6) ?
    C35 C36 H36A . . 109.5 ?
    C35 C36 H36B . . 109.5 ?
    H36A C36 H36B . . 109.5 ?
    C35 C36 H36C . . 109.5 ?
    H36A C36 H36C . . 109.5 ?
    H36B C36 H36C . . 109.5 ?
    O7 C37 H37A . . 109.5 ?
    O7 C37 H37B . . 109.5 ?
    H37A C37 H37B . . 109.5 ?
    O7 C37 H37C . . 109.5 ?
    H37A C37 H37C . . 109.5 ?
    H37B C37 H37C . . 109.5 ?
    O8 C38 H38A . . 109.5 ?
    O8 C38 H38B . . 109.5 ?
    H38A C38 H38B . . 109.5 ?
    O8 C38 H38C . . 109.5 ?
    H38A C38 H38C . . 109.5 ?
    H38B C38 H38C . . 109.5 ?
loop_
    _geom_hbond_atom_site_label_D
    _geom_hbond_atom_site_label_H
    _geom_hbond_atom_site_label_A
    _geom_hbond_site_symmetry_A
    _geom_hbond_distance_DH
    _geom_hbond_distance_HA
    _geom_hbond_distance_DA
    _geom_hbond_angle_DHA
    _geom_hbond_publ_flag
    N6 H6E O5 4 0.86 2.01 2.843(8) 164 yes
    N4 H4E O2 . 0.86 2.06 2.873(8) 157 yes
    O7 H7 O4 . 0.85 2.22 3.066(14) 179 yes
    O8 H8D O1 1_565 0.82 2.24 3.009(12) 157 yes
