# Supplementary material for: catena-Poly[[[(3,5-dimethyl-1H-pyrazole)­copper(II)]-μ-{N-[1-(2-oxidophen­yl)ethyl­idene]-l-valinato}] methanol monosolvate]
Source: Acta Crystallogr Sect E Struct Rep Online. 2011 Jan 15;67(Pt 2):m173–4. doi: 10.1107/S1600536811000304 (PMC3051769; doi:10.1107/S1600536811000304)
Supplement: Supplementary file 2 [file e-67-0m173-Isup2.hkl]

# 
# h,k,l, Fc-squared, Fo-squared, sigma(Fo-squared) and status flag 
# 
data_I
_shelx_title ' A in P2(1)2(1)2(1)' 
_shelx_refln_list_code          4 
_shelx_F_calc_maximum      253.85 
_exptl_crystal_F_000      1784.00 
_reflns_d_resolution_high  0.8255 
 
loop_ 
 _symmetry_equiv_pos_as_xyz 
 'x, y, z' 
 '-x+1/2, -y, z+1/2' 
 '-x, y+1/2, -z+1/2' 
 'x+1/2, -y+1/2, -z' 
 
_cell_length_a    14.1227 
_cell_length_b    15.4384 
_cell_length_c    21.2538 
_cell_angle_alpha  90.000 
_cell_angle_beta   90.000 
_cell_angle_gamma  90.000 
 
_shelx_F_squared_multiplier     1.000 
 
loop_ 
 _refln_index_h 
 _refln_index_k 
 _refln_index_l 
 _refln_F_squared_calc 
 _refln_F_squared_meas 
 _refln_F_squared_sigma 
 _refln_observed_status 
   2   0   0       45.93       -5.05     16.94 o 
   4   0   0    18703.91    16021.57    323.10 o 
   6   0   0        4.56       84.88     42.82 o 
   8   0   0    24198.14    25319.43    554.66 o 
  10   0   0        1.99       32.42    182.80 o 
  12   0   0     2947.08     3715.64    185.16 o 
  14   0   0       49.32       73.62     91.77 o 
  16   0   0     1940.22     2337.09    188.35 o 
   2   1   0       44.05       87.04     12.51 o 
   3   1   0     6052.85     8209.04    166.80 o 
   4   1   0      437.46      418.20     32.50 o 
   5   1   0     2742.76     2577.24     70.35 o 
   6   1   0      112.91      106.81     35.50 o 
   7   1   0      944.15      973.07     55.84 o 
   8   1   0     2005.57     2113.47     80.93 o 
   9   1   0     1286.52     1237.16     71.22 o 
  10   1   0       94.54      237.61     53.56 o 
  11   1   0     1102.13     1285.39     84.35 o 
  12   1   0      146.03       98.77     59.65 o 
  13   1   0      517.43      481.35     71.76 o 
  14   1   0        4.93      -44.64     58.11 o 
  15   1   0      944.80     1118.18    113.97 o 
  16   1   0      131.73      168.74     78.45 o 
  17   1   0       43.96        2.49     76.99 o 
   0   2   0    12283.69    17081.35    443.58 o 
   1   2   0    55705.30    51512.77    738.94 o 
   2   2   0    10774.84    11103.86    154.19 o 
   3   2   0      533.13      469.76     29.94 o 
   4   2   0     4136.22     3671.28     78.32 o 
   5   2   0     6918.54     7440.04    131.54 o 
   6   2   0     4059.46     4629.03    115.16 o 
   7   2   0     2852.75     3314.30     91.55 o 
   8   2   0     2017.69     2304.41     92.77 o 
   9   2   0     6114.57     6226.46    144.57 o 
  10   2   0      234.18      105.57     50.49 o 
  11   2   0      857.35      766.00     79.16 o 
  12   2   0      887.65      914.45     79.73 o 
  13   2   0      292.21      338.09     69.18 o 
  14   2   0        4.38        0.74     58.55 o 
  15   2   0      403.82      427.91    130.45 o 
  16   2   0      350.38      364.66     85.26 o 
  17   2   0      315.45      335.93    103.75 o 
   1   3   0     7604.73     8764.87    145.67 o 
   2   3   0     1758.85     1984.94     48.34 o 
   3   3   0       32.74       80.25     22.98 o 
   4   3   0        0.84       12.67     23.96 o 
   5   3   0     1507.98     2096.14     64.48 o 
   6   3   0      268.22      233.49     35.05 o 
   7   3   0       41.25       79.31     34.04 o 
   8   3   0      295.34      305.81     46.01 o 
   9   3   0       19.68       39.85     41.66 o 
  10   3   0       91.63       84.06     48.68 o 
  11   3   0      195.75      148.24     56.18 o 
  12   3   0       45.76       49.83     53.94 o 
  13   3   0       15.40       57.18     57.37 o 
  14   3   0      177.03      147.64     67.35 o 
  15   3   0        4.70       49.97     67.64 o 
  16   3   0       74.26       78.58     75.21 o 
   0   4   0    56829.24    57747.20   1020.04 o 
   1   4   0    14644.05    17463.33    234.93 o 
   2   4   0      460.36      477.75     32.89 o 
   3   4   0      427.33      472.46     31.87 o 
   4   4   0     3104.84     2448.84     65.26 o 
   5   4   0        3.26       -7.61     25.65 o 
   6   4   0      856.88     1020.08     53.56 o 
   7   4   0      669.31      716.26     51.71 o 
   8   4   0     2169.12     2030.70     81.43 o 
   9   4   0      108.03      135.10     57.46 o 
  10   4   0     1081.58     1106.75    124.26 o 
  11   4   0      871.35      604.31     68.62 o 
  12   4   0      761.30      823.86     78.75 o 
  13   4   0      712.41      668.65     80.76 o 
  14   4   0      282.64      208.54     67.88 o 
  15   4   0        3.70      -14.42     65.97 o 
  16   4   0      646.76      720.20     96.99 o 
   1   5   0     1506.83     1422.63     44.06 o 
   2   5   0    12383.62    11193.11    165.56 o 
   3   5   0    12073.07    11855.35    178.43 o 
   4   5   0      212.76      193.44     29.18 o 
   5   5   0     8490.32     8825.03    182.63 o 
   6   5   0       60.23       81.34     33.87 o 
   7   5   0     4263.69     4203.48    107.11 o 
   8   5   0      132.91       60.22     41.59 o 
   9   5   0     1724.99     1660.53     86.65 o 
  10   5   0      298.64      294.98     60.44 o 
  11   5   0      846.47      956.77     87.24 o 
  12   5   0        1.18       -6.64     51.79 o 
  13   5   0       54.75       55.46     59.22 o 
  14   5   0       82.31       76.68     63.86 o 
  15   5   0      388.46      412.46     83.86 o 
  16   5   0       39.50      -51.29     73.64 o 
   0   6   0    26143.74    26894.61    504.68 o 
   1   6   0    17662.35    17490.52    243.11 o 
   2   6   0     1055.58     1107.54     42.66 o 
   3   6   0       55.40       17.46     25.94 o 
   4   6   0    31198.06    29779.94    405.01 o 
   5   6   0     6170.50     6243.03    123.00 o 
   6   6   0     3385.54     3576.41     95.66 o 
   7   6   0      363.60      517.81     63.32 o 
   8   6   0     3017.86     2955.35     97.50 o 
   9   6   0      241.22      240.08     52.28 o 
  10   6   0       49.05       80.36     52.24 o 
  11   6   0     1458.68     1549.77     90.48 o 
  12   6   0     2193.21     2413.18    112.48 o 
  13   6   0      344.27      353.15     71.86 o 
  14   6   0      106.46       61.41     64.52 o 
  15   6   0      491.79      306.55     80.45 o 
  16   6   0      321.48      386.87    100.29 o 
   1   7   0     2543.83     2609.52     64.36 o 
   2   7   0     1342.06     1341.63     49.25 o 
   3   7   0     6752.58     6577.04    119.95 o 
   4   7   0     3484.43     3758.96     88.90 o 
   5   7   0     4331.25     4456.21    112.34 o 
   6   7   0      311.95      291.82     52.82 o 
   7   7   0       85.16        5.74     39.07 o 
   8   7   0      426.69      501.61     94.50 o 
   9   7   0      637.02      680.22     70.03 o 
  10   7   0      102.17      149.73     55.22 o 
  11   7   0      696.45      900.66     82.56 o 
  12   7   0       66.40       -7.36     55.29 o 
  13   7   0      373.50      336.00     85.65 o 
  14   7   0        0.61      -35.17     83.40 o 
  15   7   0       45.10      -63.03     77.48 o 
   0   8   0      630.77      643.48     73.21 o 
   1   8   0     3786.20     3813.00     83.98 o 
   2   8   0      775.19      720.75     55.14 o 
   3   8   0      436.82      431.50     37.88 o 
   4   8   0     1327.97     1299.57     56.83 o 
   5   8   0     1259.31     1076.86     57.35 o 
   6   8   0     1792.04     1788.14     91.90 o 
   7   8   0      923.47     1049.88     66.52 o 
   8   8   0      195.15      112.72     49.04 o 
   9   8   0      738.80      824.46    176.51 o 
  10   8   0      595.81      399.34     84.38 o 
  11   8   0     1223.75     1169.54    104.95 o 
  12   8   0        0.94       13.57     69.34 o 
  13   8   0      344.82      548.53     93.27 o 
  14   8   0      329.70      361.31    150.66 o 
  15   8   0      185.06      185.71     92.78 o 
   1   9   0       21.81       16.40     27.39 o 
   2   9   0        0.04      -13.81     26.36 o 
   3   9   0     1089.45     1159.82     55.16 o 
   4   9   0      706.28      842.23     92.10 o 
   5   9   0       50.57       26.56     36.11 o 
   6   9   0      415.88      542.11     80.95 o 
   7   9   0       74.62       62.19     56.12 o 
   8   9   0       18.39       18.21     61.48 o 
   9   9   0        3.06      -84.43     81.49 o 
  10   9   0        0.07      121.33     65.77 o 
  11   9   0       74.33       -6.11     74.57 o 
  12   9   0        0.59      116.55     75.97 o 
  13   9   0        1.00       65.37     77.83 o 
  14   9   0       80.88      195.07     87.36 o 
   0  10   0     6823.59     6797.87    208.20 o 
   1  10   0     1515.85     1558.63     62.47 o 
   2  10   0      573.02      726.22     62.75 o 
   3  10   0      572.45      687.26     63.99 o 
   4  10   0     3559.23     3804.57    224.72 o 
   5  10   0      438.43      596.20    110.32 o 
   6  10   0       10.15      -23.92     52.08 o 
   7  10   0       14.75       11.96     54.31 o 
   8  10   0      585.62      613.70     80.02 o 
   9  10   0      120.14        2.02     60.40 o 
  10  10   0      162.26      131.67     70.18 o 
  11  10   0      285.46      188.35     73.90 o 
  12  10   0     1429.71     1490.92    196.69 o 
  13  10   0       68.98       71.65     80.90 o 
  14  10   0        0.80       73.19     86.73 o 
   1  11   0     2265.49     2475.14    194.21 o 
   2  11   0       12.84       -5.67     49.18 o 
   3  11   0     2517.94     2598.55    169.08 o 
   4  11   0       11.35        0.80     50.26 o 
   5  11   0     1975.72     1923.02    108.94 o 
   6  11   0      165.48      102.01     58.51 o 
   7  11   0       61.62      112.75     62.80 o 
   8  11   0      100.25       64.71     60.77 o 
   9  11   0        6.26     -103.53     69.02 o 
  10  11   0       79.47      137.43     72.80 o 
  11  11   0      826.70      712.52     98.44 o 
  12  11   0        0.96      -35.13     74.19 o 
  13  11   0      164.62      186.96     89.77 o 
   0  12   0     1542.01     1382.40    155.26 o 
   1  12   0     1134.29     1174.32    161.54 o 
   2  12   0     1119.31     1330.89    142.79 o 
   3  12   0     1154.14     1316.92    112.21 o 
   4  12   0      639.00      781.41     77.85 o 
   5  12   0     1502.42     1553.10     96.33 o 
   6  12   0     1875.08     2025.25    109.20 o 
   7  12   0      454.59      425.59     98.54 o 
   8  12   0      133.82      160.60     67.41 o 
   9  12   0      257.77      214.90     73.27 o 
  10  12   0     1635.40     1670.81    159.53 o 
  11  12   0      492.69      404.28     89.18 o 
  12  12   0       71.60       64.78    110.78 o 
  13  12   0      306.31      205.99     96.01 o 
   1  13   0       12.22       45.41     65.16 o 
   2  13   0      199.13       59.16    127.78 o 
   3  13   0      427.55      457.73     87.97 o 
   4  13   0       93.64      243.30    126.47 o 
   5  13   0     1762.34     1833.26    214.45 o 
   6  13   0       47.76      106.29     83.44 o 
   7  13   0       53.09      -73.40    126.19 o 
   8  13   0       92.96       94.84     70.21 o 
   9  13   0      964.30     1117.99    104.51 o 
  10  13   0       66.26       79.95    103.10 o 
  11  13   0      107.39       73.80     78.83 o 
  12  13   0        0.31      -93.34    123.58 o 
   0  14   0     1341.73     1374.13    165.52 o 
   1  14   0       87.76      101.29     89.78 o 
   2  14   0      260.62      220.41     84.57 o 
   3  14   0       17.49       37.99     73.76 o 
   4  14   0      330.56      300.29    108.13 o 
   5  14   0      118.79       32.60     80.33 o 
   6  14   0      557.26      550.81    107.04 o 
   7  14   0       44.24      105.08    130.42 o 
   8  14   0        1.49      -15.10     85.86 o 
   9  14   0       52.75      161.64     94.71 o 
  10  14   0      449.45      337.13    113.14 o 
  11  14   0        5.07       57.07     99.88 o 
   1  15   0      295.02      292.88     91.73 o 
   2  15   0      247.82      156.61    110.68 o 
   3  15   0        4.44       93.50     92.52 o 
   4  15   0       74.03      -26.70     81.03 o 
   5  15   0        2.94       43.31     93.05 o 
   6  15   0       34.32       49.33     82.17 o 
   7  15   0       22.91       25.37     87.70 o 
   8  15   0       28.84      -64.09     89.74 o 
   9  15   0        4.80       33.40    134.12 o 
  10  15   0        1.41      -22.62     99.50 o 
   0  16   0      146.78      -67.90    109.31 o 
   1  16   0      181.67      170.95     94.82 o 
   2  16   0      161.76        7.12     82.97 o 
   3  16   0      106.25      124.95     90.40 o 
   4  16   0       17.45      -34.64     86.76 o 
   5  16   0      194.08      290.89    107.70 o 
   6  16   0      316.30      436.02    116.09 o 
   7  16   0       51.22       31.64    271.75 o 
   8  16   0      145.25      251.87    114.79 o 
   1  17   0       71.48      -10.01     89.95 o 
   2  17   0      182.51      225.34     99.46 o 
   3  17   0      199.24      177.68    131.10 o 
   4  17   0       16.38       -7.28     88.64 o 
   5  17   0      207.79      227.90    135.83 o 
   6  17   0       17.10      104.21    106.56 o 
   7  17   0      108.46      234.69    115.79 o 
   0  18   0       75.88      -47.63    134.30 o 
   1  18   0       34.59       63.21     99.79 o 
   2  18   0      535.60      598.47    254.00 o 
   3  18   0        4.76      -55.36     99.39 o 
   4  18   0        0.50     -133.69     93.26 o 
   2   0   1       13.16       20.90     15.32 o 
   3   0   1     5146.43     5401.75    117.72 o 
   4   0   1     4620.59     4830.74    102.04 o 
   5   0   1     1992.35     2717.03     72.32 o 
   6   0   1        0.04       -3.78     26.84 o 
   7   0   1      240.03      239.58     42.74 o 
   8   0   1     1640.01     1929.75    123.53 o 
   9   0   1     1657.20     1301.60     73.61 o 
  10   0   1       40.53      -65.98     43.98 o 
  11   0   1      567.12      589.90     68.90 o 
  12   0   1      606.81      710.47     75.54 o 
  13   0   1       52.84       43.52     57.99 o 
  14   0   1        1.32      -27.97     64.10 o 
  15   0   1      325.96      339.28     88.67 o 
  16   0   1       80.25       64.68     86.41 o 
  17   0   1       86.79      114.68     81.97 o 
 -17   1   1      138.62       43.18    137.83 o 
 -16   1   1      314.12      350.92     84.41 o 
 -15   1   1      129.25      129.41     70.25 o 
 -14   1   1       47.78      -27.19     59.38 o 
 -13   1   1      606.04      516.91     72.33 o 
 -12   1   1      815.28      759.33     79.95 o 
 -11   1   1     1040.83     1269.00    137.27 o 
 -10   1   1      123.90      170.69     52.31 o 
  -9   1   1     1053.87     1108.53     69.68 o 
  -8   1   1     4492.31     4460.08    113.61 o 
  -7   1   1      459.71      485.54     46.61 o 
  -6   1   1      671.50      752.63     45.95 o 
  -5   1   1     3804.30     3673.17    101.52 o 
  -4   1   1     4238.83     4457.32     86.24 o 
  -3   1   1     1263.86     1303.70     36.85 o 
  -2   1   1     4250.39     3684.78     63.02 o 
   2   1   1     4262.98     3737.89    126.59 o 
   3   1   1     1614.84     1662.90     53.98 o 
   4   1   1     4149.38     4221.43    109.54 o 
   5   1   1     3676.40     3609.87     84.48 o 
   6   1   1      654.06      687.42     45.70 o 
   7   1   1      438.72      567.71     47.25 o 
   8   1   1     4497.34     4681.10    117.49 o 
   9   1   1     1045.86     1178.49     70.71 o 
  10   1   1      147.94      201.33     54.04 o 
  11   1   1      970.37     1234.96    115.50 o 
  12   1   1      871.98      846.01    127.88 o 
  13   1   1      587.98      624.49     76.23 o 
  14   1   1       41.55      -11.88     61.53 o 
  15   1   1      123.64       83.46     68.40 o 
  16   1   1      293.35      279.41     81.32 o 
  17   1   1      152.24      129.35     82.14 o 
 -16   2   1       21.49      -59.80     67.18 o 
 -15   2   1      522.96      470.44     80.27 o 
 -14   2   1     1182.07     1176.26     96.33 o 
 -13   2   1      351.64      242.29     64.75 o 
 -12   2   1      409.09      327.03     65.38 o 
 -11   2   1     3659.67     3663.79    124.92 o 
 -10   2   1     2955.34     3432.07    115.11 o 
  -9   2   1     1284.59     1219.24    113.08 o 
  -8   2   1      280.00      409.19     68.98 o 
  -7   2   1     5057.21     5479.34    120.17 o 
  -6   2   1     9078.66     9232.80    153.75 o 
  -5   2   1    10942.53    10664.39    172.63 o 
  -4   2   1     1523.06     1728.80     48.00 o 
  -3   2   1      552.57      501.34     26.36 o 
  -2   2   1    11103.10    12641.00    158.78 o 
  -1   2   1     2908.24     3407.03     64.91 o 
   0   2   1     9331.61    10468.97    285.21 o 
   1   2   1     3053.48     3820.53     69.93 o 
   2   2   1    12431.71    14129.24    212.40 o 
   3   2   1      687.77      698.79     40.30 o 
   4   2   1     1621.54     1896.88     68.77 o 
   5   2   1    11307.20    11248.00    203.19 o 
   6   2   1     7737.33     7772.13    149.25 o 
   7   2   1     5220.91     5553.05    121.64 o 
   8   2   1      306.45      362.74     56.97 o 
   9   2   1     1146.10     1118.09     71.68 o 
  10   2   1     3208.72     3588.68    116.32 o 
  11   2   1     3710.79     3665.79    187.20 o 
  12   2   1      390.80      289.49     63.86 o 
  13   2   1      329.36      326.95     67.24 o 
  14   2   1     1116.42     1233.96     97.64 o 
  15   2   1      550.73      532.57     83.68 o 
  16   2   1       20.94      -22.69     73.37 o 
 -16   3   1      679.46      584.54     93.49 o 
 -15   3   1      206.76      156.23     70.73 o 
 -14   3   1       34.49       39.96     62.78 o 
 -13   3   1       56.41      128.27     63.20 o 
 -12   3   1     2266.92     2297.24    138.48 o 
 -11   3   1      951.84      922.98     76.46 o 
 -10   3   1      930.98     1036.84     73.14 o 
  -9   3   1     2828.08     3010.76    100.72 o 
  -8   3   1    10224.49    10205.04    188.72 o 
  -7   3   1     1684.62     1670.06     68.01 o 
  -6   3   1     4615.63     4778.86    105.18 o 
  -5   3   1     7248.76     7787.06    133.70 o 
  -4   3   1    11935.99    11652.08    159.25 o 
  -3   3   1     3483.10     3463.88     61.22 o 
  -2   3   1     6161.45     6030.17     96.67 o 
  -1   3   1     6536.74     5732.39    136.68 o 
   0   3   1    64440.64    58377.15    838.70 o 
   1   3   1     7367.19     6584.69    111.97 o 
   2   3   1     6140.82     6179.79    117.98 o 
   3   3   1     3093.80     3007.59     91.62 o 
   4   3   1    12461.27    12556.44    263.25 o 
   5   3   1     6786.42     7266.80    157.71 o 
   6   3   1     4720.33     4794.68    106.25 o 
   7   3   1     1554.91     1507.47     66.73 o 
   8   3   1    10132.55    10416.99    191.05 o 
   9   3   1     3052.88     3309.74    104.78 o 
  10   3   1      954.37     1000.18     73.98 o 
  11   3   1     1067.58      983.53     78.32 o 
  12   3   1     2129.97     2071.88    104.89 o 
  13   3   1       68.67       16.53     55.85 o 
  14   3   1       44.08       48.50     63.59 o 
  15   3   1      198.93      112.87     72.60 o 
  16   3   1      684.50      718.11     96.48 o 
 -16   4   1       41.21       69.60     73.61 o 
 -15   4   1      338.02      347.56     77.91 o 
 -14   4   1      177.86      156.67     67.50 o 
 -13   4   1      316.64      356.65     69.36 o 
 -12   4   1      598.82      733.48     74.78 o 
 -11   4   1     2757.26     2975.17    114.93 o 
 -10   4   1     2291.60     2325.89     97.87 o 
  -9   4   1     2426.97     2366.30     93.30 o 
  -8   4   1      864.84      809.35     58.36 o 
  -7   4   1     1835.31     1881.08     73.04 o 
  -6   4   1     3911.29     3579.95     97.65 o 
  -5   4   1     4808.63     4774.50     95.81 o 
  -4   4   1     1215.98     1331.50     43.60 o 
  -3   4   1     2377.11     2047.04     57.21 o 
  -2   4   1    15196.53    16534.39    232.08 o 
  -1   4   1    13008.36    12750.51    219.75 o 
   0   4   1      100.64       35.63     22.24 o 
   1   4   1    13922.01    14000.55    218.99 o 
   2   4   1    16555.76    17549.13    233.76 o 
   3   4   1     2800.84     2389.46     73.51 o 
   4   4   1     1130.99     1328.19     95.96 o 
   5   4   1     4657.88     4658.09    119.62 o 
   6   4   1     3546.79     3283.18     88.98 o 
   7   4   1     1993.41     2043.14     75.47 o 
   8   4   1      859.15      754.71     58.07 o 
   9   4   1     2376.06     2374.20    106.23 o 
  10   4   1     2563.05     2609.72    148.53 o 
  11   4   1     2742.82     2705.40    111.77 o 
  12   4   1      676.71      719.70     75.74 o 
  13   4   1      339.53      363.00     70.64 o 
  14   4   1      213.69      143.05     66.75 o 
  15   4   1      299.22      252.78     76.09 o 
  16   4   1       44.10       50.96     75.82 o 
 -16   5   1        9.50        1.47     71.36 o 
 -15   5   1      156.51       51.18     68.87 o 
 -14   5   1      168.99      157.99     68.81 o 
 -13   5   1      520.55      556.65     75.95 o 
 -12   5   1       78.84       34.03     57.78 o 
 -11   5   1      936.62     1141.56     82.18 o 
 -10   5   1     1245.91     1259.19     81.08 o 
  -9   5   1     1445.38     1690.31     81.75 o 
  -8   5   1     1304.32     1296.53     68.77 o 
  -7   5   1      342.79      278.86     42.48 o 
  -6   5   1     1300.16     1363.28     53.48 o 
  -5   5   1     1709.04     1687.69     53.58 o 
  -4   5   1     1553.50     1571.29     47.39 o 
  -3   5   1      241.17      246.64     27.93 o 
  -2   5   1      719.05      700.07     53.85 o 
  -1   5   1     8877.94     8795.92    134.04 o 
   0   5   1     9957.73    10595.21    154.75 o 
   1   5   1     9245.05     9084.87    163.38 o 
   2   5   1      768.45      752.80     34.94 o 
   3   5   1      471.11      467.91     31.48 o 
   4   5   1     1639.59     1573.47     68.38 o 
   5   5   1     1505.64     1579.03     74.69 o 
   6   5   1     1136.70     1363.58     74.01 o 
   7   5   1      411.64      351.20     45.96 o 
   8   5   1     1265.77     1314.15     95.01 o 
   9   5   1     1351.71     1377.16     83.77 o 
  10   5   1     1234.57     1387.62     84.31 o 
  11   5   1      827.70      922.20     77.29 o 
  12   5   1       77.42       69.88     55.14 o 
  13   5   1      502.24      480.77     78.93 o 
  14   5   1      143.70      147.19     67.19 o 
  15   5   1      144.91       54.61     69.12 o 
  16   5   1       12.82      -67.07     72.16 o 
 -16   6   1       95.75       64.64     90.39 o 
 -15   6   1      131.39       27.41     80.08 o 
 -14   6   1      342.04      201.29     71.61 o 
 -13   6   1       31.83      128.41     61.61 o 
 -12   6   1      469.17      371.57     67.43 o 
 -11   6   1      441.70      586.78     69.27 o 
 -10   6   1     1694.72     1770.89     89.70 o 
  -9   6   1       15.24       18.58     45.39 o 
  -8   6   1      923.18      859.48     92.73 o 
  -7   6   1      442.18      413.38     46.95 o 
  -6   6   1     2689.13     2666.62     71.16 o 
  -5   6   1      308.67      499.45     36.35 o 
  -4   6   1     4611.37     4430.47     96.75 o 
  -3   6   1     1946.27     1758.79     71.19 o 
  -2   6   1     2490.98     2722.54     64.51 o 
  -1   6   1     7393.10     7680.28    123.70 o 
   0   6   1    11869.84    11562.67    170.67 o 
   1   6   1     7519.16     7775.85    124.33 o 
   2   6   1     2452.85     2726.76     63.07 o 
   3   6   1     2003.28     1919.26     56.31 o 
   4   6   1     5095.38     4960.30     99.29 o 
   5   6   1      303.68      476.50     52.21 o 
   6   6   1     2591.05     2810.94    102.76 o 
   7   6   1      426.81      531.84     52.25 o 
   8   6   1     1007.16      850.27     82.87 o 
   9   6   1       26.36      -36.26     45.22 o 
  10   6   1     1788.11     1827.64     92.91 o 
  11   6   1      458.08      430.09     72.47 o 
  12   6   1      472.51      388.32     85.19 o 
  13   6   1       44.38      124.06     61.99 o 
  14   6   1      296.71      289.63     74.94 o 
  15   6   1      119.06       72.95     71.94 o 
  16   6   1       87.75      110.07    104.04 o 
 -15   7   1        2.35       17.87     82.63 o 
 -14   7   1       19.05      -24.78     72.92 o 
 -13   7   1      116.13       78.59     71.96 o 
 -12   7   1      869.91      929.96     99.63 o 
 -11   7   1       23.69       52.37     54.17 o 
 -10   7   1      463.52      543.35     65.16 o 
  -9   7   1     1091.75     1007.03     71.64 o 
  -8   7   1     1893.22     1809.62     82.36 o 
  -7   7   1       79.19      126.43     40.95 o 
  -6   7   1      817.59      815.09     46.62 o 
  -5   7   1     4716.56     4412.90     88.22 o 
  -4   7   1     5307.99     4926.95    104.03 o 
  -3   7   1      971.23      927.97     45.88 o 
  -2   7   1     1008.14     1042.45     62.79 o 
  -1   7   1     1371.32     1337.79     48.96 o 
   0   7   1    12543.64    12762.29    189.81 o 
   1   7   1     1556.92     1474.71     64.79 o 
   2   7   1     1072.80     1116.60     49.32 o 
   3   7   1      983.77      927.52     44.37 o 
   4   7   1     5293.40     5053.62    105.24 o 
   5   7   1     4827.84     4338.22    126.36 o 
   6   7   1      926.53     1033.12     72.46 o 
   7   7   1       60.96       36.77     49.34 o 
   8   7   1     2208.62     2093.57     88.62 o 
   9   7   1     1068.37      921.44     71.33 o 
  10   7   1      447.98      413.03     63.71 o 
  11   7   1       32.90       25.15     55.45 o 
  12   7   1      815.77      697.72     81.11 o 
  13   7   1      101.33       -1.11     61.97 o 
  14   7   1       13.42       18.31     75.97 o 
  15   7   1        0.83      -54.85     84.39 o 
 -15   8   1      132.34      159.10     92.69 o 
 -14   8   1      426.26      316.60     90.06 o 
 -13   8   1      370.49      413.26     91.18 o 
 -12   8   1        2.22       29.51     69.55 o 
 -11   8   1     1038.25     1026.83     97.63 o 
 -10   8   1     1185.46     1518.28    166.56 o 
  -9   8   1      698.41      823.76     83.81 o 
  -8   8   1      345.74      398.49     68.00 o 
  -7   8   1      713.02      853.99     87.50 o 
  -6   8   1     1151.10     1313.53     99.61 o 
  -5   8   1     1341.46     1253.66     59.71 o 
  -4   8   1      231.97      283.38     37.33 o 
  -3   8   1     4473.19     4408.95     96.18 o 
  -2   8   1     5567.38     5520.58    110.30 o 
  -1   8   1     3977.46     3739.53     83.79 o 
   0   8   1      777.03      910.80     43.09 o 
   1   8   1     4027.10     3747.68     82.32 o 
   2   8   1     6245.00     6311.39    113.19 o 
   3   8   1     4425.44     4477.99     95.52 o 
   4   8   1      219.13      300.16     36.81 o 
   5   8   1     1309.71     1330.82     77.62 o 
   6   8   1     1152.77     1097.13     79.40 o 
   7   8   1      674.80      727.25     75.72 o 
   8   8   1      341.85      304.67     85.15 o 
   9   8   1      772.32      946.77     73.92 o 
  10   8   1     1177.95     1205.14     91.47 o 
  11   8   1     1062.37     1099.87    100.59 o 
  12   8   1        1.05       -4.64     67.44 o 
  13   8   1      331.75      311.75     91.97 o 
  14   8   1      444.60      547.84    100.73 o 
  15   8   1      134.18      130.84    105.77 o 
 -14   9   1      289.15      439.79     99.13 o 
 -13   9   1      565.71      615.07     98.41 o 
 -12   9   1      678.14      865.79    102.20 o 
 -11   9   1     1205.20     1132.82    103.37 o 
 -10   9   1      249.55      159.17     67.70 o 
  -9   9   1      958.97     1107.36    115.82 o 
  -8   9   1      274.36      405.40     73.00 o 
  -7   9   1     2103.03     1903.14    100.16 o 
  -6   9   1     1523.60     1548.79     72.03 o 
  -5   9   1     1523.18     1241.24     63.67 o 
  -4   9   1     1465.45     1451.84     74.70 o 
  -3   9   1     1388.52     1254.78     57.19 o 
  -2   9   1     1071.71     1040.13     50.46 o 
  -1   9   1     5445.66     4881.76    102.21 o 
   0   9   1     2192.15     2092.51     65.82 o 
   1   9   1     5410.77     4901.67    100.86 o 
   2   9   1     1012.06      863.66     45.70 o 
   3   9   1     1530.26     1391.27     80.30 o 
   4   9   1     1495.74     1470.19     81.48 o 
   5   9   1     1636.78     1540.67     87.23 o 
   6   9   1     1511.90     1547.34     91.12 o 
   7   9   1     2182.72     1817.24    144.66 o 
   8   9   1      271.31      216.13     75.49 o 
   9   9   1     1071.95     1102.22     95.20 o 
  10   9   1      273.20      241.65     70.44 o 
  11   9   1     1221.14     1140.43    103.96 o 
  12   9   1      669.72      665.34     94.96 o 
  13   9   1      562.44      659.71     99.88 o 
  14   9   1      283.59      398.28     99.10 o 
 -14  10   1       44.09      191.44     92.45 o 
 -13  10   1      204.51      222.29    123.24 o 
 -12  10   1      405.16      373.01     87.42 o 
 -11  10   1      521.10      520.27     87.26 o 
 -10  10   1        5.80      -87.06     58.81 o 
  -9  10   1       19.49       60.77     60.06 o 
  -8  10   1      785.94      874.67     85.18 o 
  -7  10   1      168.12      222.47     63.08 o 
  -6  10   1       93.77       87.82     52.87 o 
  -5  10   1     1302.17     1493.90     85.46 o 
  -4  10   1     1196.94     1479.33     83.43 o 
  -3  10   1     1430.97     1503.34     64.95 o 
  -2  10   1      409.21      449.42     43.67 o 
  -1  10   1     1284.71     1316.63     58.78 o 
   0  10   1     5275.31     5751.73    117.00 o 
   1  10   1     1260.19     1273.96     72.82 o 
   2  10   1      393.18      441.22     57.30 o 
   3  10   1     1588.34     1770.13     87.40 o 
   4  10   1     1136.48     1299.52    101.31 o 
   5  10   1     1184.85     1358.68     95.94 o 
   6  10   1      104.21      103.17     57.83 o 
   7  10   1      204.98      201.96     63.04 o 
   8  10   1      992.24     1029.23    107.66 o 
   9  10   1       46.92       99.44     64.20 o 
  10  10   1        8.44       -1.41     64.59 o 
  11  10   1      548.66      525.63     89.62 o 
  12  10   1      396.67      347.06     89.39 o 
  13  10   1      213.30      149.58     98.74 o 
  14  10   1       49.53     -161.76    116.40 o 
 -13  11   1       33.07      106.16     83.51 o 
 -12  11   1      217.07      162.16     82.70 o 
 -11  11   1       36.22       -3.57     69.32 o 
 -10  11   1      332.58      263.87     76.05 o 
  -9  11   1      337.46      210.41     71.37 o 
  -8  11   1      459.74      373.03     72.10 o 
  -7  11   1      184.09       22.61     58.45 o 
  -6  11   1      985.09     1034.78    143.14 o 
  -5  11   1      328.76      367.53     63.93 o 
  -4  11   1      217.17      296.45     59.67 o 
  -3  11   1      409.74      315.53     56.41 o 
  -2  11   1      525.37      439.94    156.00 o 
  -1  11   1      557.84      526.57     80.26 o 
   0  11   1     2756.45     2932.97    138.22 o 
   1  11   1      531.54      514.46     58.70 o 
   2  11   1      512.07      602.60     63.78 o 
   3  11   1      374.61      352.03     85.45 o 
   4  11   1      212.59      255.59     59.88 o 
   5  11   1      279.83      255.70     61.85 o 
   6  11   1     1172.75     1234.25    127.76 o 
   7  11   1      149.81      104.76     61.14 o 
   8  11   1      473.06      579.73     81.81 o 
   9  11   1      351.87      440.98     77.97 o 
  10  11   1      310.98      267.17     79.59 o 
  11  11   1       43.15      -22.72     70.84 o 
  12  11   1      206.90      148.11     81.50 o 
  13  11   1       35.08      -25.58    110.04 o 
 -13  12   1       26.31       38.28     85.39 o 
 -12  12   1      100.02       47.07     77.99 o 
 -11  12   1       96.49       23.83     72.26 o 
 -10  12   1      177.92      244.39     77.62 o 
  -9  12   1       67.02       45.76     90.01 o 
  -8  12   1      125.87      126.30     66.09 o 
  -7  12   1      112.31      213.44     70.23 o 
  -6  12   1      430.09      417.98     72.40 o 
  -5  12   1      173.22      129.46     76.11 o 
  -4  12   1     1309.50     1405.18    117.78 o 
  -3  12   1       70.32       -7.83     65.86 o 
  -2  12   1      230.68      360.99     79.23 o 
  -1  12   1       78.24      177.41    100.95 o 
   0  12   1      787.71     1103.65    102.78 o 
   1  12   1       54.03      106.85     81.76 o 
   2  12   1      230.60       93.34     70.02 o 
   3  12   1       77.50       -8.74     79.47 o 
   4  12   1     1356.40     1428.18     93.05 o 
   5  12   1      204.09      220.45     65.08 o 
   6  12   1      445.26      463.00     73.04 o 
   7  12   1      120.46       57.30     73.18 o 
   8  12   1      143.12       82.03     97.57 o 
   9  12   1       73.07       90.11     69.42 o 
  10  12   1      186.72       88.23     75.10 o 
  11  12   1       94.48       31.52     74.63 o 
  12  12   1      101.12       -2.99    120.57 o 
  13  12   1       21.94       -7.17     85.09 o 
 -12  13   1      161.56      123.08    111.14 o 
 -11  13   1      120.24       25.71     77.92 o 
 -10  13   1       76.06     -128.38    147.28 o 
  -9  13   1      192.44      225.28     76.34 o 
  -8  13   1      451.43      239.05     92.34 o 
  -7  13   1      244.26      275.99     92.79 o 
  -6  13   1      360.01      291.52     89.05 o 
  -5  13   1      787.26      817.17    104.64 o 
  -4  13   1      292.62      233.48    119.01 o 
  -3  13   1     1750.17     1901.61    134.89 o 
  -2  13   1      174.91      267.03    120.47 o 
  -1  13   1      269.37      300.44     78.28 o 
   0  13   1     1379.26     1597.25    153.58 o 
   1  13   1      332.55      351.40     99.42 o 
   2  13   1      197.20      174.13    106.82 o 
   3  13   1     1618.97     1758.52    130.15 o 
   4  13   1      337.80      314.37    126.97 o 
   5  13   1      815.75      925.17    114.52 o 
   6  13   1      360.72      296.96     71.05 o 
   7  13   1      279.94      208.36     71.23 o 
   8  13   1      443.46      317.72     87.56 o 
   9  13   1      186.95      221.81     79.38 o 
  10  13   1       79.08       47.40     72.82 o 
  11  13   1      115.67      145.06     81.83 o 
  12  13   1      157.31       76.63     92.98 o 
 -11  14   1       95.37      218.73    112.27 o 
 -10  14   1       50.38      -25.20     90.55 o 
  -9  14   1      278.68      334.35    104.50 o 
  -8  14   1      151.70      210.60     97.48 o 
  -7  14   1      260.68      238.16    130.60 o 
  -6  14   1      153.52      267.52    148.73 o 
  -5  14   1      945.21      965.07    229.81 o 
  -4  14   1      212.40      309.38    137.54 o 
  -3  14   1      395.11      581.99    162.04 o 
  -2  14   1       44.39       67.13     72.25 o 
  -1  14   1      502.28      362.00    127.90 o 
   0  14   1       27.21      -19.95     95.54 o 
   1  14   1      591.73      563.03     94.61 o 
   2  14   1       36.55       32.23     72.90 o 
   3  14   1      373.67      314.67     88.76 o 
   4  14   1      243.52      127.45    147.27 o 
   5  14   1      911.71      913.77    171.64 o 
   6  14   1      174.85      110.54     88.37 o 
   7  14   1      251.72      218.26     97.59 o 
   8  14   1      170.73      268.56    107.04 o 
   9  14   1      274.22      348.27    109.87 o 
  10  14   1       43.20      -73.13     89.10 o 
  11  14   1       79.72       83.31     84.86 o 
 -10  15   1      490.99      224.34    254.40 o 
  -9  15   1       97.13     -125.49     89.06 o 
  -8  15   1      114.90       23.54     94.84 o 
  -7  15   1      153.04      283.45    105.80 o 
  -6  15   1      798.91      925.72    124.55 o 
  -5  15   1      254.18      273.26     99.61 o 
  -4  15   1        7.55      -45.66     78.84 o 
  -3  15   1       66.00       77.03     85.18 o 
  -2  15   1      920.33     1293.42    155.97 o 
  -1  15   1      211.07      261.16    118.20 o 
   0  15   1      184.87      220.60     87.31 o 
   1  15   1      192.12      225.95     89.24 o 
   2  15   1      941.08     1039.30    120.24 o 
   3  15   1       60.14      -17.31     75.50 o 
   4  15   1        3.67       54.56     83.30 o 
   5  15   1      267.94      379.73    113.41 o 
   6  15   1      821.51      825.12    124.06 o 
   7  15   1      157.09      249.32    102.65 o 
   8  15   1      108.04       -4.63     95.15 o 
   9  15   1       77.19      -99.26     93.37 o 
  10  15   1      516.93      401.23    126.11 o 
  -8  16   1      103.43       66.72    132.53 o 
  -7  16   1      109.45      102.68    102.51 o 
  -6  16   1       50.34       33.58     98.94 o 
  -5  16   1      184.89       66.04     95.57 o 
  -4  16   1      278.24      318.94    103.49 o 
  -3  16   1      145.02      127.61    154.54 o 
  -2  16   1       54.53       54.54     86.65 o 
  -1  16   1      143.79      233.29    161.41 o 
   0  16   1      460.39      467.94    101.26 o 
   1  16   1      133.59       83.47     95.63 o 
   2  16   1       49.29      -25.85     81.08 o 
   3  16   1      138.50      112.20     88.23 o 
   4  16   1      308.99      196.07    103.84 o 
   5  16   1      147.79      160.76    116.33 o 
   6  16   1       46.36      136.39    112.48 o 
   7  16   1      104.72       74.82    101.02 o 
   8  16   1      105.96      230.55    163.00 o 
  -7  17   1       46.11      237.15    168.75 o 
  -6  17   1       99.52      149.56    108.74 o 
  -5  17   1       10.11       43.00     98.78 o 
  -4  17   1       70.41        0.33     98.48 o 
  -3  17   1        4.93     -124.96     83.30 o 
  -2  17   1      218.37      220.05    102.09 o 
  -1  17   1       70.07       25.41     88.16 o 
   0  17   1       17.48       -6.45     88.75 o 
   1  17   1       85.74      249.89     99.57 o 
   2  17   1      188.09      184.87     96.73 o 
   3  17   1        7.35       16.62     90.67 o 
   4  17   1       68.90       -4.69    125.01 o 
   5  17   1        9.30      -24.49    132.25 o 
   6  17   1       85.60       58.90    201.61 o 
   7  17   1       54.80       89.42    113.55 o 
  -4  18   1        4.00     -183.74    122.49 o 
  -3  18   1       33.86      123.98    145.50 o 
  -2  18   1       49.05       86.12    138.10 o 
  -1  18   1       58.87      340.74    152.03 o 
   0  18   1        0.86     -160.17    136.92 o 
   1  18   1       60.31      116.27    151.59 o 
   2  18   1       55.16      145.43    148.73 o 
   3  18   1       32.46     -165.33    136.42 o 
   4  18   1        3.91       13.74    143.69 o 
   1   0   2    45995.55    51354.90   1273.03 o 
   2   0   2    30629.79    34867.82    441.27 o 
   3   0   2     1308.70     1578.44     45.63 o 
   4   0   2      766.37     1004.53     43.33 o 
   5   0   2    11829.01    11860.84    185.66 o 
   6   0   2        2.66        6.68     27.68 o 
   7   0   2       93.59       40.69     32.83 o 
   8   0   2     1406.68     1401.45     69.13 o 
   9   0   2     2626.77     2911.24    157.72 o 
  10   0   2      141.93      164.09     52.05 o 
  11   0   2      752.97      769.02     73.10 o 
  12   0   2      654.78      531.90     70.20 o 
  13   0   2      575.51      650.65     76.77 o 
  14   0   2       48.85       46.76     62.35 o 
  15   0   2      294.06      233.63     74.64 o 
  16   0   2       76.21       48.29     72.25 o 
  17   0   2      309.60      390.53     91.77 o 
 -17   1   2       56.94       47.22     93.04 o 
 -16   1   2       13.33     -102.28     68.19 o 
 -15   1   2      183.39       83.41     70.08 o 
 -14   1   2     1600.96     1596.78    158.43 o 
 -13   1   2      557.28      514.81     93.66 o 
 -12   1   2      385.87      366.08     65.36 o 
 -11   1   2     2214.40     2151.93    100.14 o 
 -10   1   2     4906.68     5039.43    140.63 o 
  -9   1   2      351.41      335.03     51.87 o 
  -8   1   2      123.20      107.19     40.03 o 
  -7   1   2      386.06      485.79     45.35 o 
  -6   1   2     7641.62     7300.67    116.95 o 
  -5   1   2     4314.91     4014.81     74.12 o 
  -4   1   2     1088.47     1145.14     34.50 o 
  -3   1   2      451.30      324.98     20.24 o 
  -2   1   2      952.43      868.97     32.79 o 
  -1   1   2     6340.69     9049.51    244.30 o 
   0   1   2     1658.45     1738.50     64.73 o 
   1   1   2     6033.02     8835.90    141.45 o 
   3   1   2      683.30      530.57     36.14 o 
   4   1   2     1059.76     1039.26     67.32 o 
   5   1   2     4396.50     4006.75     89.63 o 
   6   1   2     7979.50     7788.77    140.61 o 
   7   1   2      295.75      258.89     40.30 o 
   8   1   2      129.50      148.53     42.23 o 
   9   1   2      456.29      483.97     54.79 o 
  10   1   2     4547.63     4899.55    135.05 o 
  11   1   2     2185.12     2357.62    103.08 o 
  12   1   2      399.29      359.26     68.89 o 
  13   1   2      549.00      541.67     74.02 o 
  14   1   2     1608.35     1652.30    106.33 o 
  15   1   2      178.48      201.01     74.51 o 
  16   1   2       11.91      -96.24     66.91 o 
  17   1   2       49.99        9.92     76.93 o 
 -16   2   2       18.91       39.10     71.65 o 
 -15   2   2      162.33       80.46     67.33 o 
 -14   2   2       29.38      161.76     66.03 o 
 -13   2   2       16.56       16.65     64.72 o 
 -12   2   2       46.08       -3.03     52.08 o 
 -11   2   2      563.76      599.60     68.24 o 
 -10   2   2      179.91      336.15     57.68 o 
  -9   2   2      663.35      661.75     60.42 o 
  -8   2   2      668.65      770.50     55.85 o 
  -7   2   2     2752.98     2951.25     85.98 o 
  -6   2   2      113.92       62.87     30.49 o 
  -5   2   2     2478.92     2501.13     60.93 o 
  -4   2   2      598.28      644.54     33.21 o 
  -3   2   2     3117.47     3670.58     62.63 o 
  -2   2   2      368.73      312.23     33.89 o 
  -1   2   2     2394.44     2226.47     84.69 o 
   0   2   2     5836.12     4272.30     96.40 o 
   1   2   2     2257.23     2110.39     51.14 o 
   2   2   2      425.15      304.31     28.31 o 
   3   2   2     2799.04     3314.10     85.28 o 
   4   2   2      674.13      758.99     59.38 o 
   5   2   2     2761.00     2807.55     85.93 o 
   6   2   2      126.09       50.42     30.40 o 
   7   2   2     2883.95     3004.89     93.90 o 
   8   2   2      636.84      642.37     53.87 o 
   9   2   2      673.19      752.88     62.81 o 
  10   2   2      179.68      341.12     57.94 o 
  11   2   2      458.87      634.51     70.16 o 
  12   2   2       62.88       45.52     55.58 o 
  13   2   2       24.86       22.68     55.66 o 
  14   2   2       34.59      127.96     78.31 o 
  15   2   2      176.32      200.90     73.27 o 
  16   2   2       19.10        7.63     74.72 o 
 -16   3   2       93.34       83.48     95.08 o 
 -15   3   2      513.48      605.59     87.02 o 
 -14   3   2      323.05      320.77     70.29 o 
 -13   3   2      177.69      227.67     64.29 o 
 -12   3   2      120.84      108.84     55.97 o 
 -11   3   2     2766.00     2879.44    110.32 o 
 -10   3   2     2141.97     2169.31     94.69 o 
  -9   3   2     2920.41     3156.75    102.65 o 
  -8   3   2      216.85      295.61     44.93 o 
  -7   3   2     1922.54     2058.32     77.24 o 
  -6   3   2     3497.10     3723.28     89.43 o 
  -5   3   2     1735.71     1369.39     47.81 o 
  -4   3   2     5914.54     5704.96     90.70 o 
  -3   3   2     7186.20     6684.21     96.89 o 
  -2   3   2    11934.21    11832.41    164.24 o 
  -1   3   2    56121.25    55347.89    723.80 o 
   0   3   2     6267.55     5744.04    103.79 o 
   1   3   2    56147.52    57175.71    813.74 o 
   2   3   2    10993.62    11290.14    202.51 o 
   3   3   2     7270.33     6751.06    146.37 o 
   4   3   2     5465.22     5159.70    122.27 o 
   5   3   2     1994.80     1751.35    104.46 o 
   6   3   2     3138.49     3240.86    127.71 o 
   7   3   2     2027.66     2108.71     77.06 o 
   8   3   2      241.31      454.66     67.12 o 
   9   3   2     2901.14     2938.03    103.09 o 
  10   3   2     2236.69     2144.04     95.41 o 
  11   3   2     2434.64     2538.30    172.08 o 
  12   3   2      152.35      180.46     59.25 o 
  13   3   2      179.61      226.90     64.28 o 
  14   3   2      278.48      340.96    103.04 o 
  15   3   2      527.49      642.41     96.05 o 
  16   3   2       89.87      156.07     79.59 o 
 -16   4   2       12.27      -75.06     68.33 o 
 -15   4   2       24.76       -6.22     64.87 o 
 -14   4   2      117.85      107.59     66.25 o 
 -13   4   2       53.48      -13.66     55.51 o 
 -12   4   2      192.06      155.46     57.93 o 
 -11   4   2      456.54      473.94     64.93 o 
 -10   4   2       93.41      146.71     51.44 o 
  -9   4   2     1728.33     1821.72     83.38 o 
  -8   4   2      119.63      205.79     43.32 o 
  -7   4   2     1372.36     1466.94     65.73 o 
  -6   4   2     1335.37     1562.61     62.15 o 
  -5   4   2     4982.74     4874.53     89.20 o 
  -4   4   2     5827.50     6507.64    101.24 o 
  -3   4   2      948.58      947.19     38.78 o 
  -2   4   2     4892.08     4977.49     87.87 o 
  -1   4   2    23208.44    23456.11    302.25 o 
   0   4   2      878.15      996.66     45.17 o 
   1   4   2    21966.15    22778.82    358.93 o 
   2   4   2     4976.11     5306.66    152.28 o 
   3   4   2      870.22      918.85     51.17 o 
   4   4   2     5870.50     6386.47    140.66 o 
   5   4   2     5000.76     4981.85    124.85 o 
   6   4   2     1283.04     1457.51     74.84 o 
   7   4   2     1523.71     1618.75     69.85 o 
   8   4   2       83.28       12.68     46.35 o 
   9   4   2     1597.94     1666.60    165.79 o 
  10   4   2      109.24      149.73     53.19 o 
  11   4   2      433.64      409.39     65.82 o 
  12   4   2      167.08      162.50     60.13 o 
  13   4   2       53.48       34.04     56.97 o 
  14   4   2      122.59      119.60     66.35 o 
  15   4   2       21.21       -8.44     64.57 o 
  16   4   2        8.82      -80.81     72.91 o 
 -16   5   2       27.99       81.35     86.72 o 
 -15   5   2        1.05       40.74     68.54 o 
 -14   5   2     1002.80     1100.93     93.09 o 
 -13   5   2      227.86       64.88     60.88 o 
 -12   5   2      103.92       32.05     53.60 o 
 -11   5   2      709.34      635.75     70.48 o 
 -10   5   2     8558.13     8695.07    196.28 o 
  -9   5   2      473.31      525.15     58.47 o 
  -8   5   2      282.28      372.11     49.65 o 
  -7   5   2      213.59      122.43     37.67 o 
  -6   5   2    17154.77    16594.13    225.98 o 
  -5   5   2     4470.41     4308.09     87.84 o 
  -4   5   2     2048.28     2288.10     67.85 o 
  -3   5   2      528.07      489.79     27.25 o 
  -2   5   2    26031.76    24268.07    326.16 o 
  -1   5   2     7608.55     7397.16    114.18 o 
   0   5   2    23240.46    25095.61    387.58 o 
   1   5   2     7146.93     7126.19    142.44 o 
   2   5   2    26379.12    24852.87    387.94 o 
   3   5   2      651.87      648.78     47.65 o 
   4   5   2     2010.95     2301.88     82.13 o 
   5   5   2     4251.48     4242.36    118.28 o 
   6   5   2    17294.54    16611.68    304.34 o 
   7   5   2      279.42      241.33     51.95 o 
   8   5   2      302.83      369.68     51.88 o 
   9   5   2      489.76      343.97     56.16 o 
  10   5   2     8617.68     8699.18    189.71 o 
  11   5   2      685.47      725.27     72.79 o 
  12   5   2       95.90       74.61     56.49 o 
  13   5   2      210.95      288.63     69.05 o 
  14   5   2      991.66     1011.02     93.70 o 
  15   5   2        0.06      -51.90     68.17 o 
  16   5   2       26.84       56.51     76.75 o 
 -16   6   2       29.25      125.98     88.06 o 
 -15   6   2       94.88       95.53    103.36 o 
 -14   6   2      113.44      -34.89     87.62 o 
 -13   6   2      515.61      502.51     74.52 o 
 -12   6   2      111.70      135.90     59.49 o 
 -11   6   2      660.09      615.75     87.20 o 
 -10   6   2        1.29       47.39     50.19 o 
  -9   6   2     4769.75     4634.94    126.33 o 
  -8   6   2     1319.75     1489.61     73.45 o 
  -7   6   2     2268.80     2081.64     69.43 o 
  -6   6   2     1025.78     1097.69     49.52 o 
  -5   6   2    10677.33    11075.31    161.75 o 
  -4   6   2     2674.64     2797.99     62.66 o 
  -3   6   2     6141.23     5612.31    107.44 o 
  -2   6   2     2530.69     2346.77     59.49 o 
  -1   6   2     3289.00     3304.00     69.43 o 
   0   6   2     6902.48     7487.48    120.64 o 
   1   6   2     3327.07     3308.74     90.87 o 
   2   6   2     2437.47     2214.52     77.17 o 
   3   6   2     6351.22     5730.18    132.21 o 
   4   6   2     2644.61     2852.52     94.36 o 
   5   6   2    11021.71    11474.58    225.58 o 
   6   6   2     1014.64     1084.64     72.88 o 
   7   6   2     2463.29     2501.19    104.38 o 
   8   6   2     1336.11     1397.05     76.48 o 
   9   6   2     4595.66     4619.18    129.99 o 
  10   6   2        3.24      -12.74     49.43 o 
  11   6   2      591.19      662.56     72.23 o 
  12   6   2      131.45      176.70     63.14 o 
  13   6   2      520.37      410.39     75.00 o 
  14   6   2      124.51      150.35     93.91 o 
  15   6   2      110.26       41.71     70.85 o 
  16   6   2       32.34       22.57     76.21 o 
 -15   7   2      246.57      146.63    106.24 o 
 -14   7   2      324.47      209.14     81.32 o 
 -13   7   2      289.78      426.93     85.88 o 
 -12   7   2      720.08      857.99     94.78 o 
 -11   7   2      605.06      466.24     79.73 o 
 -10   7   2      276.48      295.24     69.83 o 
  -9   7   2     2306.92     2242.19     94.06 o 
  -8   7   2     2812.63     2852.45     96.53 o 
  -7   7   2     1881.15     1945.55     68.41 o 
  -6   7   2      933.47      911.33     47.29 o 
  -5   7   2     1726.95     1782.62     60.51 o 
  -4   7   2     6988.97     6923.68    131.49 o 
  -3   7   2     5490.27     5478.91    107.84 o 
  -2   7   2     1861.82     1764.27     58.19 o 
  -1   7   2    11927.72    11384.65    172.65 o 
   0   7   2    16322.13    15431.80    222.44 o 
   1   7   2    11883.15    11018.55    206.19 o 
   2   7   2     2226.06     2124.16     78.56 o 
   3   7   2     5779.02     5936.88    169.12 o 
   4   7   2     7064.78     7015.21    187.42 o 
   5   7   2     1932.10     2008.58     88.96 o 
   6   7   2     1137.14     1078.46     76.10 o 
   7   7   2     1919.90     1835.18     98.19 o 
   8   7   2     2918.04     2939.81    103.12 o 
   9   7   2     2344.15     2163.20     97.23 o 
  10   7   2      268.52      214.14     68.61 o 
  11   7   2      560.81      550.42     74.28 o 
  12   7   2      777.98      904.61     84.31 o 
  13   7   2      254.01      307.95     71.37 o 
  14   7   2      365.49      301.07     77.08 o 
  15   7   2      229.24      197.27     90.50 o 
 -15   8   2      145.09        4.32     85.33 o 
 -14   8   2       46.40      -22.63     74.18 o 
 -13   8   2      101.18      -29.41     72.38 o 
 -12   8   2       29.28        2.48     81.97 o 
 -11   8   2      564.84      586.66     85.04 o 
 -10   8   2       23.31       43.25     62.22 o 
  -9   8   2       21.77      -22.78     55.43 o 
  -8   8   2       10.88       26.91     57.85 o 
  -7   8   2     1642.32     1636.05     75.68 o 
  -6   8   2      341.23      349.13     46.93 o 
  -5   8   2      575.19      613.65     48.87 o 
  -4   8   2      448.62      375.22     31.58 o 
  -3   8   2      493.60      516.92     40.46 o 
  -2   8   2      383.53      379.42     35.59 o 
  -1   8   2     2421.50     2433.81     67.38 o 
   0   8   2     1538.38     1610.77     53.79 o 
   1   8   2     2522.70     2631.24     80.65 o 
   2   8   2      371.82      471.36     49.70 o 
   3   8   2      620.30      601.55     41.83 o 
   4   8   2      449.72      402.49     71.46 o 
   5   8   2      477.41      477.39     59.03 o 
   6   8   2      402.63      453.52     63.99 o 
   7   8   2     1587.22     1574.83     95.53 o 
   8   8   2        9.79      -21.93     54.53 o 
   9   8   2       39.07       74.47     52.24 o 
  10   8   2       19.03       50.08     53.92 o 
  11   8   2      565.27      663.56     74.80 o 
  12   8   2       31.63      -52.46     66.61 o 
  13   8   2       88.64       74.56    109.36 o 
  14   8   2       45.68       17.92     79.52 o 
  15   8   2      138.25      123.61     89.73 o 
 -14   9   2      407.79      481.18    101.74 o 
 -13   9   2       21.05       49.41     75.45 o 
 -12   9   2      512.03      557.02     98.74 o 
 -11   9   2       36.43       52.84     67.03 o 
 -10   9   2      673.49      614.21    122.86 o 
  -9   9   2      304.23      272.02     68.19 o 
  -8   9   2     1051.12      937.86     84.11 o 
  -7   9   2       62.87       73.85     43.81 o 
  -6   9   2     1254.72     1410.00     69.56 o 
  -5   9   2      441.97      469.02     48.25 o 
  -4   9   2     1044.53      948.91     54.76 o 
  -3   9   2       56.29       76.03     47.38 o 
  -2   9   2     2883.88     2759.64     75.85 o 
  -1   9   2      707.50      690.05     43.95 o 
   0   9   2     6565.39     6539.96    122.07 o 
   1   9   2      719.39      678.36     38.77 o 
   2   9   2     2741.95     2635.59     97.73 o 
   3   9   2       63.10      113.37     63.10 o 
   4   9   2     1163.86     1241.60     77.96 o 
   5   9   2      449.63      547.75     72.07 o 
   6   9   2     1233.17     1289.04     88.22 o 
   7   9   2       60.23       83.19     74.64 o 
   8   9   2     1042.93     1038.85     91.01 o 
   9   9   2      307.75      275.41     70.56 o 
  10   9   2      728.22      693.76    156.46 o 
  11   9   2       28.03     -112.88     91.88 o 
  12   9   2      497.44      405.31     89.85 o 
  13   9   2       19.71      -41.19     74.98 o 
  14   9   2      389.85      298.43     95.99 o 
 -14  10   2        6.72       25.62     82.41 o 
 -13  10   2      188.69      164.38     82.19 o 
 -12  10   2       51.70      152.44     75.37 o 
 -11  10   2      163.27      161.21     70.94 o 
 -10  10   2       32.51       83.37     64.80 o 
  -9  10   2       69.78      184.23     73.36 o 
  -8  10   2      119.33       93.67     85.33 o 
  -7  10   2      162.38      168.87     57.57 o 
  -6  10   2      183.42      156.92     56.81 o 
  -5  10   2      749.75      732.71     55.30 o 
  -4  10   2      335.74      265.09     43.83 o 
  -3  10   2     1499.02     1510.16     80.22 o 
  -2  10   2      394.97      452.63     44.20 o 
  -1  10   2      674.59      652.12     46.43 o 
   0  10   2     1069.37     1015.67     67.81 o 
   1  10   2      630.31      634.91     59.47 o 
   2  10   2      414.93      411.48     56.75 o 
   3  10   2     1594.23     1715.32     88.82 o 
   4  10   2      352.71      326.16     59.86 o 
   5  10   2      788.70      649.98     72.23 o 
   6  10   2      167.70      238.47     61.93 o 
   7  10   2      217.77      179.84     65.77 o 
   8  10   2      136.08      164.54     66.97 o 
   9  10   2       85.13      171.29     67.44 o 
  10  10   2       37.97       31.45     81.34 o 
  11  10   2      175.42       60.28     72.40 o 
  12  10   2       35.67       77.24     75.24 o 
  13  10   2      201.81      171.39     85.55 o 
  14  10   2        6.23       33.25     85.15 o 
 -13  11   2      164.67      145.02     86.68 o 
 -12  11   2      103.05      -54.72     69.82 o 
 -11  11   2      435.83      461.08     86.57 o 
 -10  11   2      394.71      415.47    108.17 o 
  -9  11   2      238.17      218.57    105.84 o 
  -8  11   2       31.86      -59.79     81.95 o 
  -7  11   2      323.84      560.27     72.22 o 
  -6  11   2     1284.94     1279.30     87.72 o 
  -5  11   2     1409.30     1517.88    134.27 o 
  -4  11   2      568.36      688.11     67.92 o 
  -3  11   2      207.23      163.51     76.95 o 
  -2  11   2     3691.29     3977.91    164.27 o 
  -1  11   2     2098.80     2343.18     96.11 o 
   0  11   2      584.33      635.15     62.80 o 
   1  11   2     2099.39     2341.76     99.33 o 
   2  11   2     3719.41     3920.09    126.94 o 
   3  11   2      289.44      183.94    106.48 o 
   4  11   2      626.80      595.33     98.29 o 
   5  11   2     1405.69     1422.57     94.57 o 
   6  11   2     1341.36     1353.04    115.73 o 
   7  11   2      310.62      407.78     73.67 o 
   8  11   2       63.95       62.87     64.65 o 
   9  11   2      315.06      296.69     90.75 o 
  10  11   2      367.12      505.94     88.17 o 
  11  11   2      437.10      451.08    169.10 o 
  12  11   2       91.12       60.08     93.06 o 
  13  11   2      145.56       -7.89     82.24 o 
 -13  12   2       83.50      -25.23    170.25 o 
 -12  12   2       56.56      -81.30     90.72 o 
 -11  12   2      252.92      317.15     83.99 o 
 -10  12   2      113.16       49.76     69.58 o 
  -9  12   2      505.96      533.23     83.58 o 
  -8  12   2       94.00      -12.58     70.90 o 
  -7  12   2      729.95      867.22     84.40 o 
  -6  12   2      114.85      127.88     73.85 o 
  -5  12   2     1283.01     1386.65    116.38 o 
  -4  12   2      345.44      272.14     80.94 o 
  -3  12   2      473.05      578.16     92.39 o 
  -2  12   2      459.96      440.00     83.68 o 
  -1  12   2     2024.93     2175.48    208.36 o 
   0  12   2      100.01       66.80     65.03 o 
   1  12   2     2080.90     2247.33    131.09 o 
   2  12   2      541.05      409.96     63.52 o 
   3  12   2      570.27      583.44     99.58 o 
   4  12   2      386.06      440.81     70.08 o 
   5  12   2     1250.65     1299.33     95.88 o 
   6  12   2      154.37      113.93     63.75 o 
   7  12   2      699.71      719.94     83.98 o 
   8  12   2       87.34      136.62     82.02 o 
   9  12   2      455.76      532.58    100.56 o 
  10  12   2      111.04       26.03     74.48 o 
  11  12   2      246.23      310.26    119.44 o 
  12  12   2       48.54       44.61     77.34 o 
  13  12   2       89.27       39.97     84.59 o 
 -12  13   2      260.21      141.86     91.77 o 
 -11  13   2       52.69        7.54     92.73 o 
 -10  13   2       41.68      -24.80     82.70 o 
  -9  13   2      123.79       45.08    155.01 o 
  -8  13   2      861.36      911.63    226.23 o 
  -7  13   2       54.53      -16.09     76.30 o 
  -6  13   2        4.54        4.36     73.53 o 
  -5  13   2      304.34      269.05     85.21 o 
  -4  13   2     3192.35     3282.95    399.93 o 
  -3  13   2       82.97       57.31     72.45 o 
  -2  13   2      231.52      243.94    131.85 o 
  -1  13   2     1022.60      940.05    211.72 o 
   0  13   2     2936.55     3465.24    395.51 o 
   1  13   2     1113.94     1161.72    112.13 o 
   2  13   2      237.84      244.30    105.33 o 
   3  13   2      119.76       68.97     71.03 o 
   4  13   2     3244.28     3489.12    257.23 o 
   5  13   2      270.77      253.36     69.44 o 
   6  13   2        3.61       70.60     62.71 o 
   7  13   2       42.93       83.09     67.51 o 
   8  13   2      892.62      803.90     92.36 o 
   9  13   2      110.94       76.44     95.04 o 
  10  13   2       43.58        9.23    115.99 o 
  11  13   2       55.07       -6.33     79.27 o 
  12  13   2      237.76      182.02     90.04 o 
 -11  14   2       65.58       19.28    232.36 o 
 -10  14   2        3.53       -5.07    124.67 o 
  -9  14   2       44.26       44.96     90.15 o 
  -8  14   2        7.26       26.93     86.40 o 
  -7  14   2       61.21      191.88     93.54 o 
  -6  14   2       66.63      -38.37     87.33 o 
  -5  14   2      183.91       22.02     77.57 o 
  -4  14   2        7.45      -24.21    175.53 o 
  -3  14   2      149.25      208.52    103.90 o 
  -2  14   2       26.31      -15.48     69.72 o 
  -1  14   2      134.31       76.13     73.99 o 
   0  14   2      245.06      116.92     75.25 o 
   1  14   2      107.99       55.63     73.06 o 
   2  14   2       28.96       -1.31     70.21 o 
   3  14   2      134.35      -11.82     71.01 o 
   4  14   2        7.81       53.25    104.37 o 
   5  14   2      163.18      221.79    136.23 o 
   6  14   2       80.18       88.16     98.33 o 
   7  14   2       69.38      -20.22     89.01 o 
   8  14   2        9.28      -41.85     86.90 o 
   9  14   2       41.69       99.08     88.50 o 
  10  14   2        5.30      -11.91     75.07 o 
  11  14   2       61.17      -32.10     81.11 o 
 -10  15   2       42.92       48.20    105.84 o 
  -9  15   2      109.98        6.48     93.51 o 
  -8  15   2       61.20       96.03     94.08 o 
  -7  15   2      154.29       99.19     93.25 o 
  -6  15   2      156.49      242.96    140.83 o 
  -5  15   2      284.90      369.11    102.13 o 
  -4  15   2      248.04      347.40     98.06 o 
  -3  15   2      354.40      443.72    101.63 o 
  -2  15   2      230.43      247.40    114.90 o 
  -1  15   2      485.81      706.13    298.27 o 
   0  15   2        0.71       -8.53     74.73 o 
   1  15   2      434.31      718.33    106.68 o 
   2  15   2      273.69      523.08     98.93 o 
   3  15   2      319.48      305.56     95.20 o 
   4  15   2      219.91      217.23     90.86 o 
   5  15   2      322.88      468.46    104.13 o 
   6  15   2      139.56       70.21     91.27 o 
   7  15   2      151.90       89.63     99.35 o 
   8  15   2       54.63       31.63     97.28 o 
   9  15   2      132.01      166.25    110.16 o 
  10  15   2       47.53       39.78    112.51 o 
  -8  16   2       19.38       92.96    137.85 o 
  -7  16   2       37.84      -98.49    119.82 o 
  -6  16   2       33.02       85.37    146.93 o 
  -5  16   2       96.11       86.28     96.83 o 
  -4  16   2        7.05     -146.69    111.24 o 
  -3  16   2       57.49       10.40     87.95 o 
  -2  16   2       13.68      -17.85     82.39 o 
  -1  16   2      205.96      205.56     91.23 o 
   0  16   2       14.58      -13.62     80.24 o 
   1  16   2      192.67       50.06     83.70 o 
   2  16   2       17.55       29.73     94.17 o 
   3  16   2       68.99        2.63     85.11 o 
   4  16   2        6.88       45.26    115.25 o 
   5  16   2       88.13       46.51     89.03 o 
   6  16   2       34.92      -61.02     87.09 o 
   7  16   2       41.07       13.98     96.31 o 
   8  16   2       17.05      -17.01    123.95 o 
  -7  17   2       67.78      -32.64    152.40 o 
  -6  17   2        3.38       24.68    140.40 o 
  -5  17   2      147.85      140.09    139.34 o 
  -4  17   2      217.50      192.01    143.69 o 
  -3  17   2      221.76      346.64    153.77 o 
  -2  17   2      159.05      145.81    131.44 o 
  -1  17   2       31.94       25.56    121.68 o 
   0  17   2      719.73      751.36    175.22 o 
   1  17   2       36.02      -54.78    129.39 o 
   2  17   2      171.63      256.86    145.50 o 
   3  17   2      194.23       78.97    146.12 o 
   4  17   2      247.07      388.67    169.87 o 
   5  17   2      132.93       -8.52    143.32 o 
   6  17   2        1.51      110.37    162.53 o 
   7  17   2       60.98     -212.34    145.62 o 
  -4  18   2       31.66      -13.87    139.53 o 
  -3  18   2       91.78      148.17    150.22 o 
  -2  18   2       26.80      205.68    145.93 o 
  -1  18   2      437.98      584.29    169.25 o 
   0  18   2       30.83      -41.97    140.65 o 
   1  18   2      443.50      345.27    164.90 o 
   2  18   2       19.86       74.55    146.99 o 
   3  18   2       84.13      -67.15    141.33 o 
   4  18   2       35.67     -116.96    147.73 o 
   1   0   3    13868.99    16129.22    298.64 o 
   2   0   3    11511.16    10675.98    134.12 o 
   3   0   3     5286.16     5622.07     96.26 o 
   4   0   3     2110.40     2248.68     61.41 o 
   5   0   3    12005.27    11433.91    180.73 o 
   6   0   3     4339.90     4635.35    103.20 o 
   7   0   3     3863.97     3891.09    100.28 o 
   8   0   3      459.35      718.87     55.53 o 
   9   0   3     1717.41     1767.78     93.88 o 
  10   0   3      458.74      622.47     65.62 o 
  11   0   3     5386.99     5962.96    163.51 o 
  12   0   3      439.31      303.76     63.80 o 
  13   0   3      156.94      244.66     63.60 o 
  14   0   3      369.56      362.87     75.06 o 
  15   0   3      205.28      190.70     73.89 o 
  16   0   3       21.78      -40.89     70.96 o 
 -16   1   3      110.93      136.16     76.80 o 
 -15   1   3      266.11      202.53     72.81 o 
 -14   1   3       18.34       60.66     62.72 o 
 -13   1   3      224.09      105.81     61.31 o 
 -12   1   3      690.45      591.61     70.62 o 
 -11   1   3      576.15      734.00     71.28 o 
 -10   1   3     1247.75     1473.52     82.53 o 
  -9   1   3     2957.84     2869.27    102.45 o 
  -8   1   3     1418.92     1774.69     81.20 o 
  -7   1   3      690.57      663.93     40.76 o 
  -6   1   3     1541.76     1596.54     62.06 o 
  -5   1   3     9979.55    10095.83    146.14 o 
  -4   1   3     1822.03     2124.10     53.09 o 
  -3   1   3     4193.14     4436.65     71.39 o 
  -2   1   3     2526.77     2143.64     41.56 o 
  -1   1   3     5209.07     5553.16    123.87 o 
   0   1   3    21882.21    18845.24    356.43 o 
   1   1   3     5165.51     5665.02     84.44 o 
   2   1   3     2382.75     2120.87     48.31 o 
   3   1   3     4057.92     4260.29     82.43 o 
   4   1   3     1603.13     1941.34     68.84 o 
   5   1   3     9764.51     9954.16    190.97 o 
   6   1   3     1493.22     1660.85     63.62 o 
   7   1   3      612.20      593.01     47.99 o 
   8   1   3     1497.07     1728.52     75.25 o 
   9   1   3     2916.44     2640.60     96.27 o 
  10   1   3     1219.21     1380.21     80.70 o 
  11   1   3      495.01      753.62     71.55 o 
  12   1   3      664.55      681.20     74.96 o 
  13   1   3      155.26      111.35     59.03 o 
  14   1   3       15.11        7.19     68.70 o 
  15   1   3      270.41      299.86     75.76 o 
  16   1   3      113.12      -57.97     69.15 o 
 -16   2   3        4.62        4.06     69.97 o 
 -15   2   3      342.77      294.56     75.67 o 
 -14   2   3     1517.77     1458.30    102.71 o 
 -13   2   3       77.84       95.02     57.30 o 
 -12   2   3       37.58       62.04     55.83 o 
 -11   2   3      277.64      150.19     55.94 o 
 -10   2   3     9783.28     9957.01    199.58 o 
  -9   2   3     1949.96     2206.07     88.83 o 
  -8   2   3      127.64       30.38     37.33 o 
  -7   2   3     1574.33     1508.45     65.09 o 
  -6   2   3    18661.32    18886.71    251.47 o 
  -5   2   3     4916.70     5933.27     99.42 o 
  -4   2   3      657.90      675.29     33.38 o 
  -3   2   3      667.60      585.04     28.15 o 
  -2   2   3     1200.04     1033.83     34.43 o 
  -1   2   3    26581.78    29830.75    750.86 o 
   0   2   3       65.95      137.80     24.28 o 
   1   2   3    26581.46    29124.59    374.80 o 
   2   2   3     1757.41     1488.25     51.32 o 
   3   2   3      698.03      564.31     40.66 o 
   4   2   3      672.51      743.67     48.91 o 
   5   2   3     4914.20     5701.44    132.52 o 
   6   2   3    19116.03    19678.79    332.77 o 
   7   2   3     1509.96     1549.24     68.07 o 
   8   2   3      120.29       79.70     39.53 o 
   9   2   3     1962.68     2166.91    124.12 o 
  10   2   3     9782.00     9736.24    199.69 o 
  11   2   3      323.87      217.70     58.11 o 
  12   2   3       38.36       -6.92     54.44 o 
  13   2   3       80.61       58.12     56.95 o 
  14   2   3     1547.65     1657.53    126.73 o 
  15   2   3      342.21      457.15     81.65 o 
  16   2   3        4.23      -71.78     67.50 o 
 -16   3   3      200.88      158.21     76.83 o 
 -15   3   3      561.83      599.35     85.27 o 
 -14   3   3      146.21       66.25     63.21 o 
 -13   3   3      602.85      751.41     93.07 o 
 -12   3   3      112.65      145.14     57.53 o 
 -11   3   3      650.23      638.82     70.01 o 
 -10   3   3     1465.10     1433.96     93.73 o 
  -9   3   3     6028.66     5851.63    138.90 o 
  -8   3   3     1854.74     2000.98     79.29 o 
  -7   3   3     9089.11     9056.46    165.63 o 
  -6   3   3       61.59      110.52     28.63 o 
  -5   3   3     1505.02     1398.47     47.57 o 
  -4   3   3     2223.07     2460.77     69.78 o 
  -3   3   3     7457.92     7903.34    109.34 o 
  -2   3   3    20996.13    20803.79    272.96 o 
  -1   3   3     9737.83     8037.11    114.84 o 
   0   3   3     4586.74     3228.02     92.37 o 
   1   3   3     8902.37     7913.14    144.03 o 
   2   3   3    21201.70    20264.52    323.65 o 
   3   3   3     7274.31     7526.78    150.05 o 
   4   3   3     1775.81     2122.50     76.54 o 
   5   3   3     1504.15     1305.19    111.53 o 
   6   3   3       82.29       79.94     39.47 o 
   7   3   3     9314.63     9268.40    200.19 o 
   8   3   3     2005.15     2008.77     81.89 o 
   9   3   3     5895.91     5686.28    142.11 o 
  10   3   3     1400.30     1442.92    110.74 o 
  11   3   3      640.83      690.85     80.89 o 
  12   3   3      155.24      228.51     59.89 o 
  13   3   3      563.02      380.94     71.58 o 
  14   3   3      170.41       81.91     67.68 o 
  15   3   3      568.17      557.00     88.19 o 
  16   3   3      210.41      189.11     80.45 o 
 -16   4   3       42.38      146.96     92.43 o 
 -15   4   3      169.90      157.52     71.70 o 
 -14   4   3      537.10      453.98     76.80 o 
 -13   4   3      238.99      283.01     67.08 o 
 -12   4   3      617.03      677.96     71.26 o 
 -11   4   3     3232.49     3146.36    115.60 o 
 -10   4   3     2887.68     2804.49    104.77 o 
  -9   4   3     1586.36     1643.77     79.66 o 
  -8   4   3      534.39      600.37     54.08 o 
  -7   4   3      676.63      690.52     44.22 o 
  -6   4   3     5331.41     5501.12    103.15 o 
  -5   4   3    11696.02    10934.05    157.49 o 
  -4   4   3     1600.47     1542.84     53.48 o 
  -3   4   3     9581.28     8726.02    118.10 o 
  -2   4   3    11602.48    11096.84    190.55 o 
  -1   4   3     1888.12     1690.22     41.06 o 
   0   4   3     7648.22     7663.82    138.91 o 
   1   4   3     1326.28     1209.43     63.91 o 
   2   4   3    11255.89    10540.93    192.89 o 
   3   4   3     8407.19     8074.14    203.92 o 
   4   4   3     1495.38     1438.58     66.46 o 
   5   4   3    12138.57    11314.51    217.17 o 
   6   4   3     5866.04     6176.62    147.79 o 
   7   4   3      629.73      542.30     60.85 o 
   8   4   3      632.73      681.87     66.53 o 
   9   4   3     1812.16     1807.64     86.78 o 
  10   4   3     2786.42     2814.03    113.89 o 
  11   4   3     3371.72     3263.58    120.06 o 
  12   4   3      713.54      728.04     98.54 o 
  13   4   3      220.66      265.51     68.10 o 
  14   4   3      645.04      529.16     88.31 o 
  15   4   3      160.52       64.77     72.66 o 
  16   4   3       45.99       14.43     77.42 o 
 -16   5   3        0.31       88.10     87.75 o 
 -15   5   3      205.61      167.23     99.62 o 
 -14   5   3       15.72      -32.60     62.87 o 
 -13   5   3      268.07      212.42     65.84 o 
 -12   5   3      286.32      130.08     76.11 o 
 -11   5   3      421.28      371.09     61.96 o 
 -10   5   3      622.01      817.21    107.05 o 
  -9   5   3     1338.20     1259.65     88.11 o 
  -8   5   3       92.73       65.18     41.19 o 
  -7   5   3     1650.20     1562.94     60.72 o 
  -6   5   3      866.71      895.21     52.79 o 
  -5   5   3     2778.80     2919.44     73.48 o 
  -4   5   3     1636.96     1958.67     71.57 o 
  -3   5   3     1930.15     1696.02     42.67 o 
  -2   5   3      424.45      457.56     31.18 o 
  -1   5   3     3312.72     3227.73     63.76 o 
   0   5   3       30.87       43.87     26.05 o 
   1   5   3     3064.14     2945.51     85.10 o 
   2   5   3      388.91      397.24     40.13 o 
   3   5   3     1822.40     1655.84     68.48 o 
   4   5   3     1656.28     1922.27     77.73 o 
   5   5   3     2741.04     2956.21     98.87 o 
   6   5   3      722.45      819.97     66.15 o 
   7   5   3     1723.46     1549.27     85.74 o 
   8   5   3      101.26      211.64     56.96 o 
   9   5   3     1494.76     1450.49     87.29 o 
  10   5   3      656.75      899.26     75.90 o 
  11   5   3      355.38      463.01     67.14 o 
  12   5   3      298.61      257.73     62.94 o 
  13   5   3      281.92      250.98     68.74 o 
  14   5   3       29.16      -38.82     61.51 o 
  15   5   3      231.89      256.45     80.51 o 
  16   5   3        0.71       48.97     76.47 o 
 -16   6   3       23.36      -64.51     81.63 o 
 -15   6   3      126.53      193.79     88.77 o 
 -14   6   3      174.74      245.33     82.22 o 
 -13   6   3      224.26      275.85     78.78 o 
 -12   6   3      318.64      210.35     62.20 o 
 -11   6   3      238.73      173.31     57.00 o 
 -10   6   3     1858.17     1879.06    106.52 o 
  -9   6   3      230.14       50.21     55.46 o 
  -8   6   3      512.59      564.12     49.99 o 
  -7   6   3     2410.02     2318.46     71.99 o 
  -6   6   3     2923.38     2764.02     71.39 o 
  -5   6   3     1152.92     1086.64     45.29 o 
  -4   6   3     3725.61     3554.40     71.39 o 
  -3   6   3     2500.64     2361.85     64.37 o 
  -2   6   3     1881.12     1852.47     59.14 o 
  -1   6   3    16524.98    16504.85    231.03 o 
   0   6   3    10447.25    10793.69    194.78 o 
   1   6   3    16737.44    16905.13    283.55 o 
   2   6   3     1610.01     1452.05     66.93 o 
   3   6   3     2458.14     2471.88     84.67 o 
   4   6   3     3709.20     3605.35    108.10 o 
   5   6   3     1227.21     1015.25     67.52 o 
   6   6   3     2928.42     2692.16    103.63 o 
   7   6   3     2273.32     2383.85    105.59 o 
   8   6   3      574.32      702.37     74.97 o 
   9   6   3      254.40      201.31     54.24 o 
  10   6   3     1896.33     1846.34     94.57 o 
  11   6   3      163.39      229.97     60.29 o 
  12   6   3      381.56      353.02     67.61 o 
  13   6   3      264.92      222.14     67.56 o 
  14   6   3      171.93      153.23     72.54 o 
  15   6   3      128.62      128.18     77.51 o 
  16   6   3       29.83       58.91     79.36 o 
 -15   7   3       51.55      101.46     81.85 o 
 -14   7   3       90.96       87.81     80.99 o 
 -13   7   3      343.99      382.89     95.72 o 
 -12   7   3      181.26      199.18     74.56 o 
 -11   7   3        2.02       17.68     60.13 o 
 -10   7   3      276.85      397.58     72.54 o 
  -9   7   3     2363.55     2483.61    117.35 o 
  -8   7   3     1014.78     1025.48     61.48 o 
  -7   7   3      317.49      404.60     41.89 o 
  -6   7   3      893.06      964.04     76.21 o 
  -5   7   3     1771.21     1753.81     56.41 o 
  -4   7   3     1602.88     1477.54     47.84 o 
  -3   7   3     1185.82     1159.64     49.50 o 
  -2   7   3     1989.32     2199.78     60.67 o 
  -1   7   3      756.93      856.31     40.18 o 
   0   7   3      925.31      870.59     52.02 o 
   1   7   3      543.19      687.41     67.44 o 
   2   7   3     1732.13     1846.29     77.71 o 
   3   7   3     1092.56     1108.62    101.91 o 
   4   7   3     1710.81     1598.82     78.73 o 
   5   7   3     2029.36     2127.25     91.21 o 
   6   7   3      813.23     1008.81     74.77 o 
   7   7   3      338.14      261.69    104.34 o 
   8   7   3      892.97      785.73     79.70 o 
   9   7   3     2361.01     2389.29    103.69 o 
  10   7   3      283.72      237.34     59.30 o 
  11   7   3        0.19       54.53     55.02 o 
  12   7   3      125.27       81.72     59.51 o 
  13   7   3      392.07      344.47     75.00 o 
  14   7   3       85.45      -15.71     64.82 o 
  15   7   3       51.17      -35.09     72.11 o 
 -15   8   3       86.82      104.21     88.02 o 
 -14   8   3      730.90      846.27    108.40 o 
 -13   8   3       85.19        9.35     74.23 o 
 -12   8   3      264.76       86.29     70.92 o 
 -11   8   3       35.07       35.92     75.21 o 
 -10   8   3     1864.84     2030.49    155.76 o 
  -9   8   3      989.33      903.33     84.42 o 
  -8   8   3      135.20       63.68     44.54 o 
  -7   8   3      458.44      506.05     53.80 o 
  -6   8   3     2992.83     2997.11     92.86 o 
  -5   8   3     3001.62     2916.62     85.86 o 
  -4   8   3      860.48      858.54     54.73 o 
  -3   8   3     4750.00     4846.64    101.41 o 
  -2   8   3     6725.64     6121.39    115.24 o 
  -1   8   3      958.22      910.00     44.04 o 
   0   8   3      343.06      422.99     45.66 o 
   1   8   3      789.89      677.45     52.72 o 
   2   8   3     6905.63     6372.54    150.42 o 
   3   8   3     4660.84     4853.89    131.22 o 
   4   8   3      863.01      944.10     67.39 o 
   5   8   3     2914.73     2886.11    110.45 o 
   6   8   3     3006.18     3065.27    201.54 o 
   7   8   3      615.91      528.69     71.63 o 
   8   8   3      143.61       70.16     60.34 o 
   9   8   3      901.42      889.80     75.00 o 
  10   8   3     1826.25     1827.70     96.62 o 
  11   8   3       64.79       32.19     57.33 o 
  12   8   3      274.35      178.02     87.82 o 
  13   8   3       81.87      -16.71    140.66 o 
  14   8   3      775.84      925.63    115.12 o 
  15   8   3       84.68       94.39    120.72 o 
 -14   9   3       16.52       39.80     79.89 o 
 -13   9   3      475.77      302.94     86.35 o 
 -12   9   3      118.81      202.45     76.92 o 
 -11   9   3     1385.90     1548.34    110.87 o 
 -10   9   3        6.10      -41.91     58.37 o 
  -9   9   3     1064.68     1129.73     92.00 o 
  -8   9   3       82.34       60.86     55.88 o 
  -7   9   3     1780.04     1842.39     80.88 o 
  -6   9   3      113.93       94.95     42.08 o 
  -5   9   3     2667.33     2616.62     84.93 o 
  -4   9   3      697.86      590.58     47.81 o 
  -3   9   3     5824.21     5749.78    118.29 o 
  -2   9   3      138.63      115.07     33.76 o 
  -1   9   3     3497.19     3563.42     85.60 o 
   0   9   3     1509.49     1566.38     55.38 o 
   1   9   3     3654.00     3644.66    152.18 o 
   2   9   3      101.64       26.69     74.55 o 
   3   9   3     5941.35     6021.87    248.32 o 
   4   9   3      755.19      743.39     69.10 o 
   5   9   3     2503.13     2529.40    108.68 o 
   6   9   3       86.07       66.12     59.26 o 
   7   9   3     1715.92     1770.81    102.66 o 
   8   9   3       54.55       16.42     59.54 o 
   9   9   3      971.29     1090.67     96.65 o 
  10   9   3        3.77      -59.56     58.75 o 
  11   9   3     1371.39     1433.58    134.16 o 
  12   9   3      124.72       21.15     73.01 o 
  13   9   3      481.23      468.23     96.81 o 
  14   9   3       16.38      104.95     87.50 o 
 -14  10   3       71.66       62.06     84.93 o 
 -13  10   3       92.90       39.02     77.50 o 
 -12  10   3      576.57      743.13    126.42 o 
 -11  10   3      193.68      142.58     72.71 o 
 -10  10   3       63.80       -1.16     61.24 o 
  -9  10   3        5.20      -46.76     63.83 o 
  -8  10   3      312.24      323.46     66.84 o 
  -7  10   3      527.26      477.76     78.91 o 
  -6  10   3      120.80      173.23     59.01 o 
  -5  10   3      278.84      366.27     47.67 o 
  -4  10   3     4043.18     3657.67     98.64 o 
  -3  10   3      141.40      143.72     39.37 o 
  -2  10   3     1483.14     1423.36     62.66 o 
  -1  10   3     2458.79     2535.92    122.96 o 
   0  10   3     7885.89     8158.63    181.76 o 
   1  10   3     2331.82     2335.49    156.22 o 
   2  10   3     1512.93     1411.99     81.24 o 
   3  10   3       92.30      120.71     52.25 o 
   4  10   3     3871.36     3709.12    141.60 o 
   5  10   3      310.65      337.23     65.40 o 
   6  10   3      140.85       76.53     56.91 o 
   7  10   3      597.95      463.03     73.82 o 
   8  10   3      355.77      434.90     78.60 o 
   9  10   3       13.98       35.54     63.19 o 
  10  10   3       56.33      -62.25     65.40 o 
  11  10   3      175.10       88.08     72.93 o 
  12  10   3      604.94      734.64    129.81 o 
  13  10   3       97.13       83.73    131.45 o 
  14  10   3       75.59      111.98     92.15 o 
 -13  11   3       69.00       76.82     79.89 o 
 -12  11   3        8.17       99.81     74.55 o 
 -11  11   3       24.55       19.64     68.82 o 
 -10  11   3      573.52      688.56     94.37 o 
  -9  11   3        3.91      -25.90     60.66 o 
  -8  11   3       21.89      -51.92     54.13 o 
  -7  11   3       51.38       67.23     55.23 o 
  -6  11   3      800.57      705.69     74.53 o 
  -5  11   3      820.65      746.84     96.02 o 
  -4  11   3       82.27       52.10     91.40 o 
  -3  11   3      481.61      445.04     57.48 o 
  -2  11   3      824.23      741.36     67.11 o 
  -1  11   3     1254.47     1155.04     76.80 o 
   0  11   3        9.13       -0.04     46.16 o 
   1  11   3     1292.97     1280.74     80.42 o 
   2  11   3      785.91      869.98     72.17 o 
   3  11   3      546.33      623.93     84.71 o 
   4  11   3       75.39      219.54     60.14 o 
   5  11   3      783.85      899.46     83.48 o 
   6  11   3      717.50      697.58    143.84 o 
   7  11   3       31.49       13.70     59.73 o 
   8  11   3       17.97      -19.05     61.17 o 
   9  11   3        6.99        2.36     72.65 o 
  10  11   3      631.84      716.17     94.45 o 
  11  11   3       34.97       -2.67     69.85 o 
  12  11   3        3.86      -31.72     75.10 o 
  13  11   3       68.73     -105.08     80.20 o 
 -12  12   3       82.74      -23.20     76.59 o 
 -11  12   3       36.15       58.39     71.63 o 
 -10  12   3      219.51       68.34     79.22 o 
  -9  12   3       93.82       96.25     69.18 o 
  -8  12   3       66.04        7.53     59.10 o 
  -7  12   3       24.16      -51.46     67.86 o 
  -6  12   3      541.36      450.23     87.80 o 
  -5  12   3      293.48      307.59     81.50 o 
  -4  12   3      751.40      955.10    102.02 o 
  -3  12   3      548.86      511.30     90.59 o 
  -2  12   3      422.47      463.15     84.21 o 
  -1  12   3      206.09      275.67     76.47 o 
   0  12   3     1843.73     1536.54     86.93 o 
   1  12   3      234.99      286.08     59.95 o 
   2  12   3      355.99      496.33     66.46 o 
   3  12   3      487.17      374.91    136.92 o 
   4  12   3      741.06      751.11     80.15 o 
   5  12   3      306.74      180.38     65.80 o 
   6  12   3      540.82      651.43    113.61 o 
   7  12   3       30.49       19.67     60.21 o 
   8  12   3       85.37      136.15     68.57 o 
   9  12   3       93.63      148.52     98.64 o 
  10  12   3      235.87      242.11     83.41 o 
  11  12   3       31.46     -107.48     71.65 o 
  12  12   3       77.86        6.55     81.20 o 
 -12  13   3       15.32      -15.36     99.17 o 
 -11  13   3       74.74      -16.59     90.73 o 
 -10  13   3        8.57      -23.16     83.10 o 
  -9  13   3      579.28      674.82    128.62 o 
  -8  13   3       35.50      -38.95     74.41 o 
  -7  13   3      404.87      467.44     99.07 o 
  -6  13   3      107.84       42.36     74.75 o 
  -5  13   3      806.18      698.65    101.63 o 
  -4  13   3      283.90      379.93    166.02 o 
  -3  13   3       62.03       88.78     78.57 o 
  -2  13   3      928.14      995.36    107.52 o 
  -1  13   3      659.24      634.07     95.65 o 
   0  13   3      123.32      163.44     73.98 o 
   1  13   3      578.33      742.35     96.30 o 
   2  13   3      949.47     1040.83    162.38 o 
   3  13   3      108.71      243.68    150.87 o 
   4  13   3      251.84      181.94     77.76 o 
   5  13   3      841.99     1071.41     93.10 o 
   6  13   3      100.80      181.51    101.90 o 
   7  13   3      374.88      359.16     78.83 o 
   8  13   3       20.69       18.34     67.40 o 
   9  13   3      617.13      467.72    113.86 o 
  10  13   3        6.95      137.38     78.95 o 
  11  13   3       80.82      -14.17     75.48 o 
  12  13   3       16.77       43.83     84.31 o 
 -11  14   3      147.60       37.99    112.20 o 
 -10  14   3      101.25       56.10     94.10 o 
  -9  14   3      235.13       99.18     93.26 o 
  -8  14   3      434.11      476.79    140.77 o 
  -7  14   3      207.44      239.69     96.90 o 
  -6  14   3      303.66       85.17    171.14 o 
  -5  14   3      179.97      121.58     83.07 o 
  -4  14   3      679.90     1072.84    122.31 o 
  -3  14   3      365.89      379.07    238.83 o 
  -2  14   3       54.87      -36.09     73.55 o 
  -1  14   3     1151.70     1440.18    252.63 o 
   0  14   3      694.71      888.10    106.47 o 
   1  14   3     1161.03      945.34    159.61 o 
   2  14   3       96.69       93.32     79.39 o 
   3  14   3      314.33      273.69     85.77 o 
   4  14   3      660.21      890.83    112.45 o 
   5  14   3      223.79      105.58    124.79 o 
   6  14   3      295.41      338.55    116.99 o 
   7  14   3      208.36      354.05    100.27 o 
   8  14   3      440.41      409.61     87.91 o 
   9  14   3      285.14      248.73     83.35 o 
  10  14   3      111.97       86.92     82.49 o 
  11  14   3      135.64       40.77     84.36 o 
 -10  15   3      163.07      181.44    152.77 o 
  -9  15   3      219.68      138.97    149.10 o 
  -8  15   3       20.22      -24.56    120.63 o 
  -7  15   3      543.49      431.08    148.61 o 
  -6  15   3      247.75      116.02    125.54 o 
  -5  15   3      208.22      382.21    147.80 o 
  -4  15   3       23.75      -54.60    101.23 o 
  -3  15   3      235.97      381.94    102.24 o 
  -2  15   3      218.75      200.48     88.84 o 
  -1  15   3      532.39      460.50     96.83 o 
   0  15   3      173.33      225.39     85.45 o 
   1  15   3      579.33      642.51    123.77 o 
   2  15   3      195.50      179.24     87.15 o 
   3  15   3      238.36      337.50    107.51 o 
   4  15   3       21.48      -13.25     81.78 o 
   5  15   3      174.67      362.16     99.83 o 
   6  15   3      251.21      227.09    130.98 o 
   7  15   3      520.47      416.43    118.73 o 
   8  15   3       22.76       64.46    101.01 o 
   9  15   3      229.97      227.91    117.64 o 
  10  15   3      157.97      289.27    123.13 o 
  -6  16   3        1.60       26.67    140.58 o 
  -5  16   3       89.11      188.09    155.82 o 
  -4  16   3      382.68      480.32    157.19 o 
  -3  16   3       52.57      -51.98    114.22 o 
  -2  16   3       21.29      -62.74    107.13 o 
  -1  16   3      100.56       82.32    122.30 o 
   0  16   3      755.99      969.54    178.82 o 
   1  16   3      109.06      104.83    137.48 o 
   2  16   3       22.18     -143.01    112.36 o 
   3  16   3       62.42       65.60    132.25 o 
   4  16   3      366.38      482.94    170.12 o 
   5  16   3      100.40      124.29    150.28 o 
   6  16   3        1.91     -147.80    122.68 o 
   7  16   3       34.06      110.66    106.10 o 
   8  16   3      203.20      163.21    115.23 o 
  -6  17   3       70.32      -20.89    150.28 o 
  -5  17   3        2.94      200.77    150.91 o 
  -4  17   3       44.64       90.22    137.60 o 
  -3  17   3       13.51      -85.18    116.65 o 
  -2  17   3       67.89      -16.54    127.71 o 
  -1  17   3      204.36      103.09    131.76 o 
   0  17   3        2.75       29.04    123.42 o 
   1  17   3      180.28      173.10    144.25 o 
   2  17   3       76.85      109.68    138.91 o 
   3  17   3       19.56       86.99    146.12 o 
   4  17   3       36.28     -196.05    130.70 o 
   5  17   3        7.24     -130.20    144.13 o 
   6  17   3       73.90     -170.74    142.95 o 
  -4  18   3        5.44      -71.88    142.39 o 
  -3  18   3       47.49     -101.23    136.67 o 
  -2  18   3       17.41      -38.86    128.40 o 
  -1  18   3       44.31       85.12    139.78 o 
   0  18   3        2.72      -67.34    141.52 o 
   1  18   3       34.17     -204.25    136.17 o 
   2  18   3       18.17      -99.73    130.64 o 
   3  18   3       39.66      -64.85    145.87 o 
   4  18   3        5.17      140.77    167.38 o 
   0   0   4    34211.50    38623.52    972.53 o 
   1   0   4    40703.64    39934.80    500.73 o 
   2   0   4     5331.49     5133.23     77.16 o 
   3   0   4      845.45      800.98     32.27 o 
   4   0   4    12887.74    12114.09    183.22 o 
   5   0   4      344.58      499.70     38.21 o 
   6   0   4     5754.43     6805.18    131.55 o 
   7   0   4     2179.69     2175.98     77.09 o 
   8   0   4    10485.18    10426.41    191.73 o 
   9   0   4     4639.51     4554.86    123.33 o 
  10   0   4     1263.94     1153.54     75.81 o 
  11   0   4       89.67      185.02     58.51 o 
  12   0   4     1939.64     1738.19    106.55 o 
  13   0   4        6.26      -45.75     54.34 o 
  14   0   4       15.95       29.35     61.84 o 
  15   0   4      442.11      357.43     77.43 o 
  16   0   4     1016.91     1021.29    104.50 o 
 -16   1   4       87.87       78.60     88.31 o 
 -15   1   4      514.90      490.80     82.90 o 
 -14   1   4      551.74      510.20     78.67 o 
 -13   1   4       33.08      -13.74     54.31 o 
 -12   1   4      286.44      293.07     63.45 o 
 -11   1   4     1706.94     1765.14     93.46 o 
 -10   1   4     1162.65     1527.71    139.78 o 
  -9   1   4     1050.91     1209.92     72.24 o 
  -8   1   4      772.07      843.27     63.20 o 
  -7   1   4     2847.77     2797.47     85.87 o 
  -6   1   4     5540.84     5429.75    102.18 o 
  -5   1   4     4319.25     4891.09     87.63 o 
  -4   1   4     2664.87     2862.70     69.98 o 
  -3   1   4     5705.57     5969.19     98.72 o 
  -2   1   4    20533.80    22075.17    266.61 o 
  -1   1   4    30708.06    29693.41    441.36 o 
   0   1   4     1434.23     1402.42     36.93 o 
   1   1   4    30506.34    29254.09    375.99 o 
   2   1   4    21698.93    23542.41    300.49 o 
   3   1   4     5312.04     5578.77    100.49 o 
   4   1   4     2887.84     3197.11     74.83 o 
   5   1   4     3777.48     4352.34    119.11 o 
   6   1   4     6109.97     5715.11    136.89 o 
   7   1   4     2977.61     2933.96     87.27 o 
   8   1   4      695.65      703.11     56.89 o 
   9   1   4     1088.05     1201.03     72.06 o 
  10   1   4     1225.02     1379.71     81.16 o 
  11   1   4     1710.28     1714.03     94.05 o 
  12   1   4      229.41      246.75     61.66 o 
  13   1   4       18.14       80.24     57.57 o 
  14   1   4      625.95      697.16    108.81 o 
  15   1   4      488.31      419.53     82.26 o 
  16   1   4       97.41       57.29     75.30 o 
 -16   2   4      119.82      136.22     75.28 o 
 -15   2   4      652.05      732.73     89.02 o 
 -14   2   4      303.03      406.67     74.52 o 
 -13   2   4      526.94      703.93     77.43 o 
 -12   2   4      256.16      232.99     60.53 o 
 -11   2   4      601.21      587.46     81.19 o 
 -10   2   4      677.15      632.53     70.90 o 
  -9   2   4     4371.65     4560.38    141.06 o 
  -8   2   4      890.91      926.57     59.80 o 
  -7   2   4     7014.62     7350.19    128.00 o 
  -6   2   4       84.13       56.50     27.24 o 
  -5   2   4     1828.07     1621.62     51.37 o 
  -4   2   4     1226.48     1207.75     45.09 o 
  -3   2   4    13309.77    12956.95    186.51 o 
  -2   2   4    24453.62    25097.80    325.88 o 
  -1   2   4     4334.33     4563.60    108.44 o 
   0   2   4     4456.89     4280.52     83.22 o 
   1   2   4     4910.65     4993.61     82.34 o 
   2   2   4    24226.89    25386.49    333.98 o 
   3   2   4    13690.12    13453.74    213.53 o 
   4   2   4     1492.93     1569.72     65.54 o 
   5   2   4     1929.21     1701.48     74.97 o 
   6   2   4       57.99       99.98     39.90 o 
   7   2   4     6773.51     6848.76    167.57 o 
   8   2   4      791.89      767.06     58.53 o 
   9   2   4     4486.11     4534.32    148.05 o 
  10   2   4      715.72      620.45     79.40 o 
  11   2   4      740.45      801.78     73.68 o 
  12   2   4      206.52      118.40     58.51 o 
  13   2   4      566.52      631.23    101.27 o 
  14   2   4      273.16      371.90     78.30 o 
  15   2   4      631.92      553.66     87.69 o 
  16   2   4      125.42      119.99    101.22 o 
 -16   3   4       22.31      -36.83     69.16 o 
 -15   3   4       67.66      -18.88     64.71 o 
 -14   3   4       28.73        3.93     60.95 o 
 -13   3   4      118.74      119.67     59.07 o 
 -12   3   4        7.51      -73.86     49.24 o 
 -11   3   4       46.68       14.37     52.28 o 
 -10   3   4      293.78      306.90     56.79 o 
  -9   3   4      315.44      320.85     51.85 o 
  -8   3   4      213.53      155.20     42.10 o 
  -7   3   4      191.20      209.54     34.83 o 
  -6   3   4       15.69      -18.59     25.72 o 
  -5   3   4      191.74      304.20     30.14 o 
  -4   3   4      622.34      612.28     31.92 o 
  -3   3   4     5862.57     5582.71     85.37 o 
  -2   3   4     1897.91     1868.52     47.47 o 
  -1   3   4    20266.76    21523.79    406.08 o 
   0   3   4     1177.39      945.13     90.34 o 
   1   3   4    20550.04    22221.10    293.41 o 
   2   3   4     1908.76     1928.67     65.40 o 
   3   3   4     5695.92     5504.73    191.17 o 
   4   3   4      675.42      614.97     47.45 o 
   5   3   4      190.27      300.27     43.39 o 
   6   3   4       12.15       19.22     50.52 o 
   7   3   4      216.86      324.37     58.62 o 
   8   3   4      257.79      337.07     50.08 o 
   9   3   4      341.45      494.29     60.55 o 
  10   3   4      319.52      299.29     58.58 o 
  11   3   4       43.80       77.43     53.83 o 
  12   3   4        4.97      -22.57     69.34 o 
  13   3   4      128.70      192.07     65.25 o 
  14   3   4       22.71      -45.35     59.79 o 
  15   3   4       71.58       -3.59     69.06 o 
  16   3   4       26.16       21.22     73.55 o 
 -16   4   4      408.82      539.33     95.39 o 
 -15   4   4       79.72      110.53     69.03 o 
 -14   4   4      129.92      104.82     64.40 o 
 -13   4   4      154.46      269.32     65.30 o 
 -12   4   4      871.39      880.19     81.67 o 
 -11   4   4      433.83      464.43     64.74 o 
 -10   4   4      849.43      741.36     66.88 o 
  -9   4   4      400.05      407.98     53.98 o 
  -8   4   4     4498.70     4695.06    105.42 o 
  -7   4   4      591.79      637.09     44.54 o 
  -6   4   4      787.17      844.98     44.15 o 
  -5   4   4     1289.82     1224.83     52.31 o 
  -4   4   4     5909.90     5723.61     92.54 o 
  -3   4   4     1071.12     1212.21     37.51 o 
  -2   4   4      255.91      240.82     24.88 o 
  -1   4   4     4355.61     3736.83     66.76 o 
   0   4   4     2534.02     2464.07     76.64 o 
   1   4   4     4177.60     3692.53    180.75 o 
   2   4   4      382.68      323.17     38.11 o 
   3   4   4     1137.67     1287.37     93.67 o 
   4   4   4     5908.52     5649.39    174.77 o 
   5   4   4     1305.25     1283.94     70.15 o 
   6   4   4      643.93      598.69     58.43 o 
   7   4   4      731.36      757.32     67.21 o 
   8   4   4     4724.14     4815.57    146.27 o 
   9   4   4      311.87      210.82     58.83 o 
  10   4   4      908.17      734.73     70.35 o 
  11   4   4      350.37      428.06     65.90 o 
  12   4   4     1013.59      867.74    120.29 o 
  13   4   4      209.90      133.49     70.35 o 
  14   4   4      139.18      121.47     71.29 o 
  15   4   4       95.79       58.48     69.73 o 
  16   4   4      395.96      359.62     89.16 o 
 -16   5   4        9.89      -80.94    150.05 o 
 -15   5   4      273.39      142.47    102.31 o 
 -14   5   4      230.77      178.75     81.52 o 
 -13   5   4      134.64       69.65     59.96 o 
 -12   5   4       10.49       16.95     53.87 o 
 -11   5   4      312.55      294.64     59.56 o 
 -10   5   4      918.40     1077.05     74.88 o 
  -9   5   4      495.69      429.14     55.76 o 
  -8   5   4      250.78      339.04     45.26 o 
  -7   5   4     1106.57     1008.72     52.15 o 
  -6   5   4     1138.08     1049.65     48.07 o 
  -5   5   4     2147.84     2065.69     58.14 o 
  -4   5   4     2796.06     2737.79     60.06 o 
  -3   5   4     2393.24     2254.05     59.99 o 
  -2   5   4     1759.80     1626.22     47.44 o 
  -1   5   4      759.53      674.75     35.09 o 
   0   5   4        4.26       20.40     24.64 o 
   1   5   4      860.66      802.21     96.73 o 
   2   5   4     1387.16     1282.64     61.38 o 
   3   5   4     2318.20     2036.63     77.46 o 
   4   5   4     2929.04     2676.06     92.35 o 
   5   5   4     2125.23     2379.33     90.13 o 
   6   5   4     1113.92     1004.76     71.20 o 
   7   5   4     1022.96      945.88    111.71 o 
   8   5   4      290.24      449.64     67.33 o 
   9   5   4      465.36      372.23     57.74 o 
  10   5   4      867.27      925.29     75.32 o 
  11   5   4      449.01      381.35     65.44 o 
  12   5   4       22.74       75.66     55.50 o 
  13   5   4       94.81       73.82     62.36 o 
  14   5   4      292.24      392.51     97.48 o 
  15   5   4      279.34      185.96     77.72 o 
  16   5   4       13.48       14.43     76.08 o 
 -15   6   4      319.13      321.93     94.56 o 
 -14   6   4       65.35      -87.53     73.01 o 
 -13   6   4      441.84      515.60     88.14 o 
 -12   6   4      486.34      381.96     78.72 o 
 -11   6   4      654.16      649.06     82.48 o 
 -10   6   4      131.61      191.15     54.29 o 
  -9   6   4     2094.81     2126.89    115.03 o 
  -8   6   4     4334.71     4112.84     98.42 o 
  -7   6   4     3829.05     3704.29     88.97 o 
  -6   6   4      219.67      253.90     34.05 o 
  -5   6   4     8192.73     8089.68    127.27 o 
  -4   6   4     9334.36     9159.78    134.01 o 
  -3   6   4     5549.36     5607.05    102.44 o 
  -2   6   4      144.86       84.76     26.60 o 
  -1   6   4     6576.39     6331.38     95.89 o 
   0   6   4     9635.79     9543.36    177.89 o 
   1   6   4     6027.85     6013.04    208.33 o 
   2   6   4      200.53      145.23     37.35 o 
   3   6   4     4673.92     4767.26    197.04 o 
   4   6   4     9432.81     9577.97    195.16 o 
   5   6   4     8101.40     8070.05    182.40 o 
   6   6   4      272.81      334.40     55.06 o 
   7   6   4     3909.21     3762.74    142.53 o 
   8   6   4     4112.18     4131.51    211.96 o 
   9   6   4     2131.01     2388.53    118.12 o 
  10   6   4      152.64       69.70     53.72 o 
  11   6   4      837.11      858.22     78.35 o 
  12   6   4      352.93      376.19     68.67 o 
  13   6   4      500.71      493.25     75.02 o 
  14   6   4       52.26       14.09     64.50 o 
  15   6   4      331.37      262.93     84.32 o 
 -15   7   4       59.99       31.72     83.40 o 
 -14   7   4      106.57      158.74     82.70 o 
 -13   7   4      363.72      338.75     83.84 o 
 -12   7   4      190.34       66.89     68.88 o 
 -11   7   4      285.55      360.85     77.31 o 
 -10   7   4      360.79      414.59     71.15 o 
  -9   7   4      100.73      119.34     50.00 o 
  -8   7   4      182.92       94.24     55.46 o 
  -7   7   4      629.28      656.10     55.58 o 
  -6   7   4      162.20      157.53     45.60 o 
  -5   7   4     3604.63     3506.91     75.76 o 
  -4   7   4     3386.38     3168.85     82.22 o 
  -3   7   4     6546.83     6094.76    114.57 o 
  -2   7   4     6684.02     6376.26    112.83 o 
  -1   7   4      639.59      666.49     46.07 o 
   0   7   4      139.76      133.29     34.29 o 
   1   7   4      429.18      340.24     57.07 o 
   2   7   4     6304.53     6127.17    145.81 o 
   3   7   4     6765.06     6186.76    147.91 o 
   4   7   4     3149.74     3199.93    108.41 o 
   5   7   4     3433.26     3219.37    122.03 o 
   6   7   4      224.96      263.03     57.07 o 
   7   7   4      651.84      654.01     72.12 o 
   8   7   4      195.77      147.31     60.72 o 
   9   7   4       94.05       30.37     63.08 o 
  10   7   4      414.93      310.48     61.81 o 
  11   7   4      281.26      211.44     63.46 o 
  12   7   4      237.28      162.48     64.35 o 
  13   7   4      375.19      384.04     76.57 o 
  14   7   4      129.63       87.22     70.47 o 
  15   7   4       55.12      -39.05     72.58 o 
 -15   8   4       90.03      -69.49     81.00 o 
 -14   8   4      253.64      298.82    101.89 o 
 -13   8   4      206.89       79.77     75.79 o 
 -12   8   4       12.20       -8.49     65.42 o 
 -11   8   4      425.12      489.33     80.94 o 
 -10   8   4      981.54      819.23     85.41 o 
  -9   8   4      879.14      947.48     72.02 o 
  -8   8   4      218.61      181.68     52.63 o 
  -7   8   4     1194.38     1199.82     68.87 o 
  -6   8   4     3606.66     3491.80     98.27 o 
  -5   8   4     1814.02     1914.85    104.24 o 
  -4   8   4      734.75      763.66     48.64 o 
  -3   8   4      263.69      218.44     34.39 o 
  -2   8   4     9223.93     8346.15    140.80 o 
  -1   8   4     2625.68     2729.90     70.63 o 
   0   8   4      469.31      566.04     61.87 o 
   1   8   4     2450.73     2694.48    128.38 o 
   2   8   4     8807.15     8108.46    236.82 o 
   3   8   4      240.34      182.90     47.13 o 
   4   8   4      643.15      639.52     63.19 o 
   5   8   4     1754.72     1969.80     96.17 o 
   6   8   4     3349.81     3229.02    124.33 o 
   7   8   4     1160.86     1152.53     88.00 o 
   8   8   4      247.15      177.29     68.83 o 
   9   8   4      841.47      957.48    106.68 o 
  10   8   4     1013.84      955.50     82.23 o 
  11   8   4      376.33      395.86     68.43 o 
  12   8   4       14.65        3.51     74.34 o 
  13   8   4      221.29      174.54     71.20 o 
  14   8   4      225.23      254.40     91.85 o 
  15   8   4       97.00       54.46     90.39 o 
 -14   9   4        6.73       52.85     87.79 o 
 -13   9   4       26.88       85.09     75.09 o 
 -12   9   4       30.51       47.14     70.54 o 
 -11   9   4        3.09      -36.41     61.16 o 
 -10   9   4       36.97       20.95     62.59 o 
  -9   9   4       71.50        1.48     46.20 o 
  -8   9   4       94.38        1.56     44.79 o 
  -7   9   4       11.40       40.97     42.51 o 
  -6   9   4       78.45       58.98     60.91 o 
  -5   9   4      526.54      547.70     49.97 o 
  -4   9   4        1.02       31.99     34.10 o 
  -3   9   4      172.86      151.11     35.92 o 
  -2   9   4     1092.21     1267.49     80.43 o 
  -1   9   4        3.19       -7.39     39.95 o 
   0   9   4      581.85      637.24     55.51 o 
   1   9   4        2.57      -53.05     35.37 o 
   2   9   4      986.68      936.17    190.36 o 
   3   9   4      174.43      176.22     81.50 o 
   4   9   4        0.85        3.77     48.24 o 
   5   9   4      539.04      413.88     64.18 o 
   6   9   4       63.69       71.35     54.70 o 
   7   9   4        5.46      -64.16     54.33 o 
   8   9   4       86.63       62.72     63.13 o 
   9   9   4       71.33       47.28     68.29 o 
  10   9   4       51.01       -6.36     52.92 o 
  11   9   4        0.70      -59.78     63.66 o 
  12   9   4       34.75      -12.31     70.01 o 
  13   9   4       30.93        5.29     75.18 o 
  14   9   4        6.69     -115.45     76.97 o 
 -14  10   4        8.86      187.24     88.96 o 
 -13  10   4       22.57      -21.61     73.18 o 
 -12  10   4      430.65      478.06    162.42 o 
 -11  10   4      300.95      179.51     73.49 o 
 -10  10   4       80.48       11.31     59.60 o 
  -9  10   4      221.62      177.85     63.40 o 
  -8  10   4     1201.02     1245.36     74.72 o 
  -7  10   4      464.48      556.64     58.95 o 
  -6  10   4      158.88      142.33     44.51 o 
  -5  10   4      778.22      711.91     55.38 o 
  -4  10   4     1822.48     1849.87     93.96 o 
  -3  10   4     3027.63     3009.89    117.81 o 
  -2  10   4      136.01      127.05     47.30 o 
  -1  10   4     1533.14     1642.54     94.73 o 
   0  10   4     3918.44     3846.19    134.97 o 
   1  10   4     1425.78     1578.72    165.66 o 
   2  10   4      135.41      122.65     50.44 o 
   3  10   4     2803.69     2779.67    112.99 o 
   4  10   4     1830.32     1844.22     99.80 o 
   5  10   4      773.88      723.89     82.62 o 
   6  10   4      144.45      102.61     59.23 o 
   7  10   4      468.52      497.49     76.13 o 
   8  10   4     1317.51     1449.46    139.85 o 
   9  10   4      206.75      168.21     96.15 o 
  10  10   4       95.72      -46.28     90.59 o 
  11  10   4      314.46      204.59     78.89 o 
  12  10   4      440.05      463.41     95.64 o 
  13  10   4       33.73      -18.05     81.16 o 
  14  10   4       10.53      -30.57    149.34 o 
 -13  11   4      155.17       38.79     81.84 o 
 -12  11   4       80.67       89.20     76.46 o 
 -11  11   4      469.92      471.85     86.50 o 
 -10  11   4      182.70      223.74    148.29 o 
  -9  11   4       55.42       45.64    105.78 o 
  -8  11   4       33.02       13.57     57.18 o 
  -7  11   4      663.57      753.78    111.72 o 
  -6  11   4      107.55      174.22     58.02 o 
  -5  11   4      530.87      556.84     98.64 o 
  -4  11   4     1849.70     1936.71     97.52 o 
  -3  11   4     1612.72     1606.48    128.17 o 
  -2  11   4      915.23      999.22     72.40 o 
  -1  11   4      957.38      933.67     71.22 o 
   0  11   4      322.16      377.96     59.13 o 
   1  11   4      871.86      883.02     71.35 o 
   2  11   4      985.59     1082.99     77.55 o 
   3  11   4     1565.98     1585.68    132.41 o 
   4  11   4     1930.37     1804.35    102.53 o 
   5  11   4      501.08      608.74    121.57 o 
   6  11   4      117.26      219.95     66.90 o 
   7  11   4      674.77      606.73     80.92 o 
   8  11   4       13.98       87.32     64.76 o 
   9  11   4       64.07       61.46     70.64 o 
  10  11   4      154.56      170.22     76.71 o 
  11  11   4      483.29      381.75    118.19 o 
  12  11   4       88.37      127.47    110.67 o 
  13  11   4      143.85       61.68     85.57 o 
 -12  12   4       52.44        1.10    113.07 o 
 -11  12   4      284.10      288.95     82.61 o 
 -10  12   4      635.60      736.55     89.63 o 
  -9  12   4     1208.11     1305.58    126.91 o 
  -8  12   4      137.31       58.90     76.89 o 
  -7  12   4      694.71      798.04    102.60 o 
  -6  12   4     1519.73     1690.17    125.39 o 
  -5  12   4     1395.30     1616.88    122.01 o 
  -4  12   4      451.61      421.46     82.67 o 
  -3  12   4     3127.92     3123.58    157.96 o 
  -2  12   4     1811.25     2110.56    130.63 o 
  -1  12   4      835.79      906.03     75.44 o 
   0  12   4       21.54       -5.33     47.60 o 
   1  12   4      966.57     1041.48     79.96 o 
   2  12   4     1529.88     1607.08    203.81 o 
   3  12   4     3303.56     3472.12    127.24 o 
   4  12   4      459.85      437.99     73.12 o 
   5  12   4     1383.71     1484.84    101.89 o 
   6  12   4     1518.55     1609.43    106.73 o 
   7  12   4      750.17      753.86     87.94 o 
   8  12   4      103.10      148.91     70.13 o 
   9  12   4     1217.21     1231.67    110.72 o 
  10  12   4      661.22      523.42     92.76 o 
  11  12   4      276.29      189.07     85.75 o 
  12  12   4       54.01       83.27     85.96 o 
 -12  13   4      156.96      169.06    155.38 o 
 -11  13   4       51.12       17.16    131.20 o 
 -10  13   4       58.01      160.83     90.48 o 
  -9  13   4      424.61      689.42    111.35 o 
  -8  13   4      165.04      191.00     94.01 o 
  -7  13   4      111.26       19.34     78.74 o 
  -6  13   4       58.24       50.98    111.42 o 
  -5  13   4      535.88      693.44    205.59 o 
  -4  13   4      912.76      983.33    112.19 o 
  -3  13   4      203.66      117.83     83.51 o 
  -2  13   4      188.84       56.60     70.85 o 
  -1  13   4      906.02      936.93    218.43 o 
   0  13   4      218.16      193.80     76.23 o 
   1  13   4      780.68      820.20     98.43 o 
   2  13   4      226.40      245.59     61.85 o 
   3  13   4      185.99      279.95     65.04 o 
   4  13   4      868.15      776.22     89.22 o 
   5  13   4      568.52      698.23     84.34 o 
   6  13   4       75.02       -1.07     61.52 o 
   7  13   4      136.60      234.50     72.58 o 
   8  13   4      127.07      110.06    100.87 o 
   9  13   4      418.47      566.41     92.94 o 
  10  13   4       61.74       85.84     76.37 o 
  11  13   4       46.90      -40.01     79.49 o 
  12  13   4      157.88       37.47     84.99 o 
 -11  14   4       28.13      118.51    140.71 o 
 -10  14   4      365.96      425.92    157.12 o 
  -9  14   4       41.61       -4.79    120.50 o 
  -8  14   4       25.65       50.80    120.56 o 
  -7  14   4      100.33      225.46    122.43 o 
  -6  14   4      733.26      596.29    149.54 o 
  -4  14   4      107.14      185.29    129.58 o 
  -3  14   4      100.39       93.89    117.58 o 
  -2  14   4     1663.90     2113.99    212.15 o 
  -1  14   4      209.02      151.53    116.02 o 
   0  14   4      147.49       63.98    109.00 o 
   1  14   4      226.85      227.76    122.74 o 
   2  14   4     1557.34     1676.79    130.88 o 
   3  14   4       81.45       66.50     76.89 o 
   4  14   4      112.78       96.73     80.87 o 
   5  14   4        5.66      -65.10    119.88 o 
   6  14   4      686.80      892.58     96.82 o 
   7  14   4       94.82      131.83     73.26 o 
   8  14   4       33.42       63.47     93.02 o 
   9  14   4       46.71       64.76     78.23 o 
  10  14   4      351.27      318.94    103.90 o 
  11  14   4       38.33        6.03     84.23 o 
  -5  15   4       64.47       90.53    139.03 o 
  -4  15   4        8.39      -90.28    112.85 o 
  -3  15   4      123.55      101.41    119.38 o 
  -2  15   4      139.13      167.07    129.39 o 
  -1  15   4        0.39     -129.52    105.58 o 
   0  15   4       98.13       32.89    115.90 o 
   1  15   4        1.66     -140.02    112.42 o 
   2  15   4      150.92      248.03    141.70 o 
   3  15   4      122.14        6.40    118.32 o 
   4  15   4        7.93      118.57    134.74 o 
   5  15   4       72.15       13.93    133.81 o 
   6  15   4       90.79      -15.23    136.48 o 
   7  15   4       20.23      103.69    165.98 o 
   8  15   4        9.72       58.35    100.79 o 
   9  15   4       29.95      -30.71    101.29 o 
  -6  16   4      109.98      371.33    173.41 o 
  -5  16   4      266.97      536.41    174.35 o 
  -4  16   4       68.80       48.37    124.85 o 
  -3  16   4      171.06      199.90    136.54 o 
  -2  16   4      206.36      308.96    143.94 o 
  -1  16   4      256.96      304.92    140.77 o 
   0  16   4       38.15      184.30    129.21 o 
   1  16   4      291.61      237.77    137.85 o 
   2  16   4      185.63       56.02    136.92 o 
   3  16   4      151.56      -12.68    131.26 o 
   4  16   4       70.84      137.85    150.04 o 
   5  16   4      252.38      285.52    161.35 o 
   6  16   4      104.13      254.81    160.73 o 
   7  16   4      173.30      151.84    162.04 o 
   8  16   4       16.23       45.56    108.19 o 
  -6  17   4       36.35       22.57    156.38 o 
  -5  17   4      118.04      158.49    153.64 o 
  -4  17   4      183.39      194.37    149.54 o 
  -3  17   4      164.22      154.08    144.32 o 
  -2  17   4       42.19     -159.42    123.98 o 
  -1  17   4      310.28      221.17    143.20 o 
   0  17   4      231.00      324.32    153.21 o 
   1  17   4      324.09      192.32    154.45 o 
   2  17   4       40.22        9.82    137.10 o 
   3  17   4      184.88       51.79    137.48 o 
   4  17   4      172.75      -76.67    140.65 o 
   5  17   4      119.47      113.97    156.13 o 
   6  17   4       27.39      150.72    165.39 o 
  -3  18   4       33.02        6.78    143.44 o 
  -2  18   4      335.05      507.25    180.38 o 
  -1  18   4      209.25      114.59    144.50 o 
   0  18   4       59.28      -70.20    142.01 o 
   1  18   4      204.64      309.52    168.81 o 
   2  18   4      334.06      357.65    172.61 o 
   3  18   4       35.64       54.59    155.01 o 
   1   0   5       19.63      144.91     18.91 o 
   2   0   5     4885.99     4733.23     75.06 o 
   3   0   5     1570.88     1556.05     44.23 o 
   4   0   5        6.95       54.96     26.43 o 
   5   0   5     2326.56     2463.47     86.32 o 
   6   0   5     4090.46     4278.68    108.83 o 
   7   0   5     1362.64     1341.60     64.00 o 
   8   0   5      238.72      162.96     42.66 o 
   9   0   5      590.55      470.67     57.29 o 
  10   0   5     1264.75     1257.50    108.22 o 
  11   0   5      256.88      238.34     60.41 o 
  12   0   5      461.00      292.68     64.24 o 
  13   0   5      188.63      290.45     66.07 o 
  14   0   5      122.20      208.49     67.75 o 
  15   0   5       26.28        3.04     69.31 o 
  16   0   5        9.45        7.20     71.91 o 
 -16   1   5      269.77      235.37    100.72 o 
 -15   1   5      240.87      246.95     89.68 o 
 -14   1   5      135.05       40.83     61.75 o 
 -13   1   5       89.39       78.41     58.60 o 
 -12   1   5      598.79      694.68     86.05 o 
 -11   1   5      906.19      692.23     70.66 o 
 -10   1   5      126.67       47.63     49.15 o 
  -9   1   5     1663.23     1729.48     81.72 o 
  -8   1   5     1890.07     1813.12     64.47 o 
  -7   1   5     1865.44     1863.63     64.83 o 
  -6   1   5     1981.32     1976.87     84.84 o 
  -5   1   5    14210.06    16302.52    210.82 o 
  -4   1   5    10801.43    10047.05    154.70 o 
  -3   1   5      942.95     1067.69     47.26 o 
  -2   1   5     1654.28     1556.92     43.15 o 
  -1   1   5     2832.11     2638.14    124.17 o 
   0   1   5    58418.07    60500.23    762.85 o 
   1   1   5     3358.26     3170.03     55.38 o 
   2   1   5     1635.39     1542.84     82.94 o 
   3   1   5     1187.99     1213.83     49.79 o 
   4   1   5    10353.56     9439.32    156.56 o 
   5   1   5    14116.84    15616.14    239.66 o 
   6   1   5     2023.77     2013.68     83.50 o 
   7   1   5     1847.05     1742.34     84.23 o 
   8   1   5     1998.17     1968.09     80.79 o 
   9   1   5     1643.27     1821.31     83.94 o 
  10   1   5      116.17       69.88     48.18 o 
  11   1   5      900.00      780.88     73.02 o 
  12   1   5      554.49      654.10     74.08 o 
  13   1   5      150.78      129.11     62.26 o 
  14   1   5      126.76      138.36     66.83 o 
  15   1   5      251.89      270.59     77.36 o 
  16   1   5      278.54      201.91     81.00 o 
 -16   2   5       54.26       -6.57     72.24 o 
 -15   2   5      402.49      371.32     80.39 o 
 -14   2   5      150.73      187.31     67.05 o 
 -13   2   5      279.05      263.42     72.54 o 
 -12   2   5      463.26      604.98     93.55 o 
 -11   2   5     3019.77     3265.97    117.73 o 
 -10   2   5       79.78       13.22     49.10 o 
  -9   2   5     1213.22     1148.50     70.90 o 
  -8   2   5      262.14      357.85     47.31 o 
  -7   2   5     1195.87     1183.97     53.32 o 
  -6   2   5     1211.00     1125.99     41.63 o 
  -5   2   5     9563.86    10764.22    139.54 o 
  -4   2   5     2611.34     2780.69     61.57 o 
  -3   2   5     6239.89     6958.08    117.72 o 
  -2   2   5     9354.27     9904.60    188.12 o 
  -1   2   5     6909.19     6413.33    179.01 o 
   0   2   5    31457.91    32568.17    700.69 o 
   1   2   5     7962.06     7370.50    112.19 o 
   2   2   5     8908.99     9710.21    149.00 o 
   3   2   5     7376.20     8018.10    128.56 o 
   4   2   5     2821.34     3027.37     75.41 o 
   5   2   5     9016.34    10272.89    270.96 o 
   6   2   5     1010.71     1034.51     65.87 o 
   7   2   5      954.21      997.68     87.44 o 
   8   2   5      260.55      289.52     57.29 o 
   9   2   5     1078.48      987.55     70.35 o 
  10   2   5      125.98      188.99     53.94 o 
  11   2   5     3081.24     3463.94    214.57 o 
  12   2   5      389.78      385.59     66.19 o 
  13   2   5      265.84      187.38     65.23 o 
  14   2   5      121.30      117.59     64.68 o 
  15   2   5      410.77      353.80     87.40 o 
  16   2   5       46.26      129.90     78.27 o 
 -16   3   5      707.55      657.62     92.86 o 
 -15   3   5      314.63      344.09     76.94 o 
 -14   3   5       53.57       44.84     61.06 o 
 -13   3   5      118.71       65.44     58.22 o 
 -12   3   5     1355.62     1522.06     92.58 o 
 -11   3   5      328.92      143.93     55.26 o 
 -10   3   5      230.36      190.85     54.22 o 
  -9   3   5      685.59      707.47     61.97 o 
  -8   3   5     9030.79     8730.63    150.84 o 
  -7   3   5     2902.29     2985.57     78.21 o 
  -6   3   5       40.63       95.40     28.54 o 
  -5   3   5      479.63      429.33     33.62 o 
  -4   3   5    15138.21    13307.51    177.10 o 
  -3   3   5      545.70      517.23     30.48 o 
  -2   3   5      419.70      395.53     24.71 o 
  -1   3   5     9156.17     8939.03    206.37 o 
   0   3   5     7586.43     7674.61    136.97 o 
   1   3   5     9478.57     9221.29    250.94 o 
   2   3   5      376.92      347.98     30.36 o 
   3   3   5      642.30      555.46     44.66 o 
   4   3   5    15304.55    13637.27    242.51 o 
   5   3   5      421.09      457.44     49.49 o 
   6   3   5       53.18       88.33     52.61 o 
   7   3   5     2851.27     2805.74    115.13 o 
   8   3   5     8687.84     8499.62    201.96 o 
   9   3   5      793.72      902.78     69.31 o 
  10   3   5      207.02      204.18     55.04 o 
  11   3   5      340.41      231.67     87.73 o 
  12   3   5     1340.92     1674.31    120.22 o 
  13   3   5       94.19      -29.96     57.60 o 
  14   3   5       41.75      -52.71     61.49 o 
  15   3   5      306.50      274.12     76.22 o 
  16   3   5      696.08      782.54    137.06 o 
 -16   4   5        1.07      -31.77     80.03 o 
 -15   4   5      259.79      362.28     80.10 o 
 -14   4   5       60.35       18.60     71.46 o 
 -13   4   5      371.19      338.15     68.78 o 
 -12   4   5       22.33       29.04     54.02 o 
 -11   4   5      396.69      545.06     67.71 o 
 -10   4   5      130.53       86.90     49.17 o 
  -9   4   5     4360.09     4395.62    120.79 o 
  -8   4   5       72.22       58.46     36.06 o 
  -7   4   5     8581.55     8661.99    144.47 o 
  -6   4   5      112.15      159.96     30.58 o 
  -5   4   5     3561.51     3717.77     76.00 o 
  -4   4   5      706.15      718.98     34.47 o 
  -3   4   5     3031.52     2879.12     64.40 o 
  -2   4   5      338.82      310.71     30.53 o 
  -1   4   5     2028.26     1842.54     64.11 o 
   0   4   5       32.31       13.33     15.97 o 
   1   4   5     1650.31     1415.62     62.06 o 
   2   4   5      353.27      321.10     37.84 o 
   3   4   5     2989.03     2826.35     87.67 o 
   4   4   5      786.61      818.00     55.87 o 
   5   4   5     3382.61     3397.33    107.58 o 
   6   4   5      108.88      114.03     45.06 o 
   7   4   5     8601.82     8666.24    199.67 o 
   8   4   5      103.11      140.72     55.19 o 
   9   4   5     4360.23     4548.13    185.48 o 
  10   4   5      107.67       29.54     53.17 o 
  11   4   5      440.14      561.82     70.63 o 
  12   4   5       17.71       71.83     56.99 o 
  13   4   5      395.15      457.76     75.00 o 
  14   4   5       62.55       56.54     63.56 o 
  15   4   5      238.55      362.36     83.22 o 
  16   4   5        3.98       -5.01     73.55 o 
 -16   5   5        5.01       -8.51     82.46 o 
 -15   5   5      127.00       93.85     81.37 o 
 -14   5   5      536.15      703.47    101.52 o 
 -13   5   5      471.53      477.79     89.71 o 
 -12   5   5       18.27      -23.27     52.54 o 
 -11   5   5      912.67      970.92    125.55 o 
 -10   5   5     1219.50     1050.81     74.06 o 
  -9   5   5     2145.56     2231.83     80.41 o 
  -8   5   5     1690.52     1740.23     67.79 o 
  -7   5   5     3740.49     3671.35    180.44 o 
  -6   5   5     4272.04     4335.30    110.35 o 
  -5   5   5     5020.35     4827.37     88.95 o 
  -4   5   5      285.79      247.72     38.29 o 
  -3   5   5     1340.37     1336.85     48.56 o 
  -2   5   5      588.04      487.50     30.47 o 
  -1   5   5     4637.24     4286.54     76.64 o 
   0   5   5     1120.79     1041.30     47.85 o 
   1   5   5     4635.18     4443.50    108.52 o 
   2   5   5      613.93      611.42     85.86 o 
   3   5   5      973.23      924.33     58.31 o 
   4   5   5      279.00      173.45     42.38 o 
   5   5   5     4930.61     4616.37    129.88 o 
   6   5   5     4118.06     3954.10    126.73 o 
   7   5   5     3569.22     3613.47    127.53 o 
   8   5   5     1695.02     1467.42     95.19 o 
   9   5   5     2301.10     2272.23    113.59 o 
  10   5   5     1381.14     1158.30     81.24 o 
  11   5   5      872.49      800.67     78.24 o 
  12   5   5       11.91        2.71     53.37 o 
  13   5   5      477.62      506.63     76.08 o 
  14   5   5      466.56      415.65     81.09 o 
  15   5   5      134.34      100.82     73.59 o 
  16   5   5        8.49       27.71     76.71 o 
 -15   6   5       27.55       43.55     81.73 o 
 -14   6   5       39.57      -21.18     70.02 o 
 -13   6   5       32.67       44.24     72.60 o 
 -12   6   5      179.79      246.98     73.99 o 
 -11   6   5       26.57        6.35     56.55 o 
 -10   6   5      639.97      655.16     78.76 o 
  -9   6   5      759.14      836.62     58.45 o 
  -8   6   5     1119.94     1031.93     82.43 o 
  -7   6   5       38.37       65.82     37.94 o 
  -6   6   5     1625.05     1655.72     58.14 o 
  -5   6   5     1327.68     1336.23     53.86 o 
  -4   6   5     2157.00     1989.33     52.04 o 
  -3   6   5      251.25      295.02     32.08 o 
  -2   6   5     4270.33     4214.96     83.39 o 
  -1   6   5     1246.26     1292.45     44.45 o 
   0   6   5       42.76       86.40     30.05 o 
   1   6   5     1175.74     1345.72     79.25 o 
   2   6   5     4141.06     4290.29    114.71 o 
   3   6   5      311.12      334.26     46.44 o 
   4   6   5     2156.10     1989.80     85.21 o 
   5   6   5     1378.33     1343.53     77.91 o 
   6   6   5     1687.15     1714.31     89.92 o 
   7   6   5       56.09       86.35     53.46 o 
   8   6   5     1161.95     1209.28     90.04 o 
   9   6   5      731.40      758.69    145.34 o 
  10   6   5      676.02      628.82     70.01 o 
  11   6   5       15.82       10.07     53.23 o 
  12   6   5      175.43       23.41     58.48 o 
  13   6   5       24.88      -37.37     58.82 o 
  14   6   5       39.06       12.98     66.97 o 
  15   6   5       23.56      -42.91     71.58 o 
 -15   7   5       70.75       52.45     84.17 o 
 -14   7   5        1.72      -26.06     76.87 o 
 -13   7   5       80.22       87.65    141.29 o 
 -12   7   5      643.27      725.76     89.61 o 
 -11   7   5      202.68      257.25     70.72 o 
 -10   7   5      193.27      149.71     89.75 o 
  -9   7   5      262.75      256.76     55.71 o 
  -8   7   5     2938.72     2969.41     99.70 o 
  -7   7   5      263.41      288.91     47.89 o 
  -6   7   5     1451.62     1463.33     67.45 o 
  -5   7   5      254.45      249.31     38.78 o 
  -4   7   5    10357.88     9934.85    166.13 o 
  -3   7   5      189.41      166.70     31.29 o 
  -2   7   5      359.81      384.92     32.67 o 
  -1   7   5      503.68      464.02     48.94 o 
   0   7   5     5346.97     5818.88    131.56 o 
   1   7   5      493.56      508.25     86.31 o 
   2   7   5      288.14      309.30     94.26 o 
   3   7   5      218.53      225.49     61.37 o 
   4   7   5    10011.56     9619.71    208.86 o 
   5   7   5      247.12      288.31     69.60 o 
   6   7   5     1398.29     1310.05     87.39 o 
   7   7   5      229.74      235.53     64.05 o 
   8   7   5     2990.65     2935.61    126.94 o 
   9   7   5      252.84      182.19     66.42 o 
  10   7   5      188.39      174.33     68.91 o 
  11   7   5      233.88      121.27     57.49 o 
  12   7   5      639.51      515.60     76.86 o 
  13   7   5       80.65      112.46     81.27 o 
  14   7   5        4.64       28.27     70.88 o 
  15   7   5       68.81      -26.50     74.39 o 
 -15   8   5      192.41      -37.35     86.10 o 
 -14   8   5       66.70      -30.86     75.78 o 
 -13   8   5      332.86      303.22     82.35 o 
 -12   8   5        9.92       -5.71     63.77 o 
 -11   8   5      442.97      354.79     77.58 o 
 -10   8   5      113.47      144.21     61.79 o 
  -9   8   5      799.74      799.32     75.94 o 
  -8   8   5      303.33      245.28     50.56 o 
  -7   8   5      441.21      502.93     53.54 o 
  -6   8   5      640.08      735.94     55.85 o 
  -5   8   5     2110.42     2006.44     74.38 o 
  -4   8   5        8.39      -27.01     30.45 o 
  -3   8   5     3948.57     3683.77     86.90 o 
  -2   8   5     1256.15     1412.68     54.42 o 
  -1   8   5     4139.37     3969.30     85.97 o 
   0   8   5      323.03      208.73     41.22 o 
   1   8   5     4318.98     4039.68    112.01 o 
   2   8   5     1312.12     1502.75     78.14 o 
   3   8   5     3631.87     3550.43    116.06 o 
   4   8   5       14.44        8.39     49.42 o 
   5   8   5     1919.25     1818.57     96.59 o 
   6   8   5      602.75      658.91     73.24 o 
   7   8   5      402.43      576.11    117.90 o 
   8   8   5      312.94      234.20     69.78 o 
   9   8   5      957.56      697.66     85.08 o 
  10   8   5       95.75      -60.83    132.52 o 
  11   8   5      498.01      384.32     68.29 o 
  12   8   5        9.34      -59.91     57.54 o 
  13   8   5      284.93      342.44     78.27 o 
  14   8   5       64.97       95.75     74.92 o 
  15   8   5      215.59      345.97    105.08 o 
 -14   9   5      390.53      277.79     93.07 o 
 -13   9   5       67.86       82.42    118.20 o 
 -12   9   5      573.62      566.53     90.12 o 
 -11   9   5      580.71      722.80     88.95 o 
 -10   9   5      579.47      621.80    114.70 o 
  -9   9   5      693.84      740.31     67.50 o 
  -8   9   5      823.40      960.55     68.25 o 
  -7   9   5      291.36      437.74     53.52 o 
  -6   9   5      749.73      862.61     62.64 o 
  -5   9   5      924.69      927.61     57.59 o 
  -4   9   5     2039.11     2197.88    107.90 o 
  -3   9   5     1343.22     1210.81     57.56 o 
  -2   9   5     3473.64     3464.23     88.59 o 
  -1   9   5     1584.78     1581.77     76.61 o 
   0   9   5     3942.89     3741.79    129.56 o 
   1   9   5     1301.55     1255.87    125.79 o 
   2   9   5     3397.28     3835.73    147.51 o 
   3   9   5     1334.54     1249.24     81.30 o 
   4   9   5     2042.50     2180.12    104.15 o 
   5   9   5      848.46      741.35     75.62 o 
   6   9   5      681.51      650.38     75.98 o 
   7   9   5      259.53      188.63     64.79 o 
   8   9   5      812.32      874.77    115.21 o 
   9   9   5      725.59      677.91    102.07 o 
  10   9   5      700.02      627.05    161.35 o 
  11   9   5      607.51      555.39     91.27 o 
  12   9   5      566.05      486.85     79.49 o 
  13   9   5       85.44      100.20     83.83 o 
  14   9   5      377.11      419.28    102.10 o 
 -14  10   5        7.44       17.59     81.96 o 
 -13  10   5      354.91      358.10     92.48 o 
 -12  10   5       14.33       50.66     72.00 o 
 -11  10   5      256.56      354.51     77.11 o 
 -10  10   5       78.38       68.45     62.23 o 
  -9  10   5      442.71      529.50     63.23 o 
  -8  10   5      584.38      590.33     61.53 o 
  -7  10   5      295.58      280.42     50.94 o 
  -6  10   5       70.71       42.24     46.08 o 
  -5  10   5     1596.15     1566.59     72.21 o 
  -4  10   5      149.00      144.28     50.28 o 
  -3  10   5     1672.62     1665.36    114.87 o 
  -2  10   5      506.46      478.07     58.07 o 
  -1  10   5     1536.46     1581.94     95.28 o 
   0  10   5     1336.52     1379.70     78.19 o 
   1  10   5     1445.63     1429.66     84.75 o 
   2  10   5      537.03      610.17     64.44 o 
   3  10   5     1783.68     1688.45     95.18 o 
   4  10   5      175.97      230.60     60.53 o 
   5  10   5     1478.72     1451.33     95.00 o 
   6  10   5       85.13      -35.55     53.90 o 
   7  10   5      304.51      266.96     70.08 o 
   8  10   5      566.40      445.60     77.44 o 
   9  10   5      571.98      396.52    114.92 o 
  10  10   5       72.95       23.51     68.54 o 
  11  10   5      304.41      270.07     84.11 o 
  12  10   5       22.82      -73.06     71.20 o 
  13  10   5      315.59      368.62     96.80 o 
  14  10   5       12.56       11.46     88.01 o 
 -13  11   5       12.96     -113.05     75.37 o 
 -12  11   5        7.31      -89.42     68.02 o 
 -11  11   5        1.24      -19.33     66.11 o 
 -10  11   5      838.42      649.59     86.04 o 
  -9  11   5      322.78      201.86     95.58 o 
  -8  11   5       60.19       92.70     73.60 o 
  -7  11   5      234.44      206.91     61.14 o 
  -6  11   5     2995.04     3229.87    223.41 o 
  -5  11   5      227.99      223.86     56.06 o 
  -4  11   5       81.15       43.92     63.56 o 
  -3  11   5       99.92       95.67     82.71 o 
  -2  11   5     2153.68     2676.71    104.54 o 
  -1  11   5       55.70      103.74     50.35 o 
   0  11   5       17.85       -7.91     44.64 o 
   1  11   5       40.53       58.91     49.09 o 
   2  11   5     2104.22     2137.62    101.85 o 
   3  11   5      105.15      248.01     74.61 o 
   4  11   5       50.81       74.71     57.14 o 
   5  11   5      223.49      223.13     86.89 o 
   6  11   5     2791.59     2870.66    130.91 o 
   7  11   5      237.29      199.07     68.68 o 
   8  11   5       57.11     -116.57     94.41 o 
   9  11   5      292.55      235.18     77.23 o 
  10  11   5      903.92      840.74    101.37 o 
  11  11   5        1.15       25.88     76.79 o 
  12  11   5        7.86      -10.93     78.03 o 
  13  11   5       15.32       60.40     86.82 o 
 -12  12   5        9.57      -23.30     93.87 o 
 -11  12   5       79.73      -10.14    130.70 o 
 -10  12   5       63.22       71.13    116.02 o 
  -9  12   5       84.42      105.79     79.75 o 
  -8  12   5      590.65      431.89    109.34 o 
  -7  12   5      263.37      335.57     83.06 o 
  -6  12   5      432.74      428.72     86.70 o 
  -5  12   5       80.55      141.68     72.05 o 
  -4  12   5      133.72      173.65     78.50 o 
  -3  12   5      119.87      163.13     76.60 o 
  -2  12   5      281.95      320.66     59.92 o 
  -1  12   5      446.66      374.00     62.84 o 
   0  12   5       90.64       20.62     52.01 o 
   1  12   5      423.18      612.23     70.97 o 
   2  12   5      279.85      288.50     63.36 o 
   3  12   5      108.36       60.16     55.01 o 
   4  12   5      162.32       52.62     79.36 o 
   5  12   5       94.42       40.09     61.84 o 
   6  12   5      448.65      473.66     76.95 o 
   7  12   5      260.70      330.87     76.32 o 
   8  12   5      599.53      599.20     86.87 o 
   9  12   5       91.59       10.33     70.39 o 
  10  12   5       57.84       42.49     72.84 o 
  11  12   5       87.93      159.85     84.68 o 
  12  12   5       15.40       10.02     78.03 o 
 -10  13   5       35.53      -71.50    116.52 o 
  -9  13   5      113.21      163.40    124.60 o 
  -8  13   5      407.82      354.35    127.84 o 
  -7  13   5      521.14      431.95    131.57 o 
  -6  13   5        3.55      -44.27     98.05 o 
  -5  13   5      916.18      947.78    153.89 o 
  -4  13   5      782.54      864.65    162.16 o 
  -3  13   5      783.16      809.49    155.88 o 
  -2  13   5      188.70      218.43    113.54 o 
  -1  13   5      242.93      184.98    109.31 o 
   0  13   5      937.79     1043.91    156.38 o 
   1  13   5      239.90      255.22     74.46 o 
   2  13   5      160.58      187.37    139.03 o 
   3  13   5      751.70      945.60    200.93 o 
   4  13   5      735.19      787.07    121.84 o 
   5  13   5      880.86     1252.88    100.29 o 
   6  13   5        4.69       -9.57     62.04 o 
   7  13   5      437.60      383.20     81.94 o 
   8  13   5      392.31      422.23     85.79 o 
   9  13   5      142.90      106.68    113.63 o 
  10  13   5       37.79       80.95     77.06 o 
  11  13   5      201.52      128.71    100.36 o 
  -5  14   5     1175.71     1495.57    206.56 o 
  -4  14   5      204.35      196.54    130.39 o 
  -3  14   5      324.70      353.11    133.99 o 
  -2  14   5       50.68       10.51    112.11 o 
  -1  14   5      857.55      791.90    155.51 o 
   0  14   5        8.71       19.90    102.10 o 
   1  14   5      836.37      680.35    144.75 o 
   2  14   5       57.92       35.69    119.01 o 
   3  14   5      279.79      164.52    130.39 o 
   4  14   5      212.29       53.58     84.46 o 
   5  14   5     1166.14     1287.80    128.93 o 
   6  14   5       10.31       68.96     70.81 o 
   7  14   5      286.98      340.84     84.40 o 
   8  14   5       39.07      -35.54     93.66 o 
   9  14   5      559.27      585.55    133.68 o 
  10  14   5       23.17       17.35     81.40 o 
  -5  15   5       96.53      128.65    139.47 o 
  -4  15   5       27.47       34.76    126.97 o 
  -3  15   5       12.62      154.33    125.85 o 
  -2  15   5      927.83      911.28    165.95 o 
  -1  15   5      183.28      -38.18    101.16 o 
   0  15   5        0.49      127.78    119.63 o 
   1  15   5      231.00      164.77    128.46 o 
   2  15   5      795.61      904.94    174.66 o 
   3  15   5       15.54      -15.42    123.42 o 
   4  15   5       32.38      -78.84    126.35 o 
   5  15   5       99.93       40.17    133.93 o 
   6  15   5      964.22     1451.11    221.98 o 
   7  15   5       18.84      -92.26     93.49 o 
   8  15   5      169.10      249.91    112.81 o 
   9  15   5       31.05      -19.29     80.82 o 
  -6  16   5      115.59      118.95    154.70 o 
  -5  16   5      162.61      244.67    164.15 o 
  -4  16   5       45.68      149.66    138.35 o 
  -3  16   5      142.40      387.80    151.09 o 
  -2  16   5      108.66      160.05    128.65 o 
  -1  16   5      164.01      172.92    131.13 o 
   0  16   5        0.76       86.55    125.54 o 
   1  16   5      141.74       73.49    130.51 o 
   2  16   5      104.37     -135.17    117.64 o 
   3  16   5      142.90      -15.54    134.62 o 
   4  16   5       50.53      -46.26    136.60 o 
   5  16   5      176.82      124.98    151.65 o 
   6  16   5       96.83      248.53    158.99 o 
   7  16   5      204.22      410.31    181.25 o 
   8  16   5       21.59      142.12    112.41 o 
  -6  17   5      130.62      130.14    176.09 o 
  -5  17   5       41.88      -60.75    135.86 o 
  -4  17   5        1.82     -175.81    117.21 o 
  -3  17   5       87.65      -90.10    131.88 o 
  -2  17   5      207.98      166.26    149.16 o 
  -1  17   5      132.16      175.34    139.65 o 
   0  17   5       30.05      122.49    136.29 o 
   1  17   5      105.44      205.25    154.39 o 
   2  17   5      199.37       47.44    141.45 o 
   3  17   5       74.92     -123.24    137.16 o 
   4  17   5        2.84       40.91    154.64 o 
   5  17   5       48.75      107.13    159.55 o 
   6  17   5      155.80      170.80    171.92 o 
  -3  18   5       42.12      -48.69    144.07 o 
  -2  18   5       14.94       72.87    145.25 o 
  -1  18   5       37.51      -70.14    133.68 o 
   0  18   5       11.93     -144.56    132.07 o 
   1  18   5       42.96       29.16    153.08 o 
   2  18   5       15.79      -23.32    144.94 o 
   3  18   5       42.48      -64.60    151.96 o 
   0   0   6    16405.29    15464.57    295.10 o 
   1   0   6     5035.24     5504.89    134.06 o 
   2   0   6      620.89      650.68     31.41 o 
   3   0   6     1769.85     1680.61     47.62 o 
   4   0   6     2672.13     2993.28     73.29 o 
   5   0   6      279.38      184.75     32.45 o 
   6   0   6      284.76      362.09     49.84 o 
   7   0   6     1295.83     1226.45     81.37 o 
   8   0   6      127.58      108.05     72.87 o 
   9   0   6      616.29      738.59     63.32 o 
  10   0   6      628.61      757.15     68.77 o 
  11   0   6      439.10      457.13     65.32 o 
  12   0   6       31.27       59.53     54.22 o 
  13   0   6      676.08      677.56     78.68 o 
  14   0   6      105.12       25.94     83.80 o 
  15   0   6       70.87       38.44     66.88 o 
  16   0   6      267.96      152.67     76.93 o 
 -16   1   6        7.03      -32.27     68.59 o 
 -15   1   6      226.84      142.14    118.61 o 
 -14   1   6      576.45      682.69     84.43 o 
 -13   1   6      161.46      162.28     61.42 o 
 -12   1   6      249.76      234.56     61.40 o 
 -11   1   6     1851.77     1810.19     94.22 o 
 -10   1   6     3104.14     3216.88    111.34 o 
  -9   1   6     1432.94     1435.52     77.42 o 
  -8   1   6      305.86      368.25     40.63 o 
  -7   1   6     2200.97     2048.35     67.82 o 
  -6   1   6    11311.20    11258.12    188.71 o 
  -5   1   6     9217.25     9057.50    153.58 o 
  -4   1   6     2245.97     2126.50     73.83 o 
  -3   1   6     3199.51     3119.33     67.04 o 
  -2   1   6    22723.50    22017.78    282.67 o 
  -1   1   6    27328.17    28870.25    603.71 o 
   0   1   6       84.43       34.15     30.00 o 
   1   1   6    26211.33    28064.10    333.66 o 
   2   1   6    21057.76    20379.67    285.77 o 
   3   1   6     2746.58     2625.25     67.30 o 
   4   1   6     2194.23     2149.70     63.40 o 
   5   1   6     9522.17     9418.44    159.48 o 
   6   1   6    11324.10    11389.89    192.44 o 
   7   1   6     1990.85     1964.18     89.91 o 
   8   1   6      335.19      339.99     57.32 o 
   9   1   6     1469.99     1328.90     76.64 o 
  10   1   6     2937.89     3355.69    125.63 o 
  11   1   6     1860.16     1893.28    117.91 o 
  12   1   6      210.61      286.56     62.14 o 
  13   1   6      143.77      161.91     75.10 o 
  14   1   6      553.83      515.60     79.99 o 
  15   1   6      230.90      166.79     72.07 o 
  16   1   6        5.47       22.86     73.28 o 
 -16   2   6       94.45       19.38     70.79 o 
 -15   2   6       55.54      -27.55     64.69 o 
 -14   2   6      192.85       97.57     65.28 o 
 -13   2   6      113.56      -14.20     55.96 o 
 -12   2   6      304.16      268.39     62.02 o 
 -11   2   6       53.10       86.17     68.93 o 
 -10   2   6      554.55      570.57     64.32 o 
  -9   2   6      117.85       96.03     45.23 o 
  -8   2   6      538.19      518.18     86.88 o 
  -7   2   6      379.14      469.97     36.57 o 
  -6   2   6     1316.85     1463.93     45.12 o 
  -5   2   6     2092.15     2051.91     59.18 o 
  -4   2   6      174.36      239.30     33.07 o 
  -3   2   6     2411.92     2441.67     54.21 o 
  -2   2   6     2282.89     2206.80     47.16 o 
  -1   2   6     2761.61     2508.13     83.88 o 
   0   2   6      318.77      257.12     30.58 o 
   1   2   6     3163.61     2956.39     62.99 o 
   2   2   6     2102.46     1942.58     56.47 o 
   3   2   6     2410.73     2367.75     64.10 o 
   4   2   6      238.98      279.41     43.05 o 
   5   2   6     2097.41     2161.01     71.23 o 
   6   2   6     1524.84     1740.01     80.92 o 
   7   2   6      286.10      343.30     54.37 o 
   8   2   6      512.19      530.92     64.73 o 
   9   2   6      123.76       73.28     48.53 o 
  10   2   6      491.90      426.51     62.40 o 
  11   2   6       52.97       15.99     53.28 o 
  12   2   6      229.32      200.21     61.64 o 
  13   2   6       92.29       55.06     59.44 o 
  14   2   6      191.63      199.30     71.11 o 
  15   2   6       50.42       49.11     69.76 o 
  16   2   6       88.32       27.08     75.64 o 
 -16   3   6       14.48       33.18     73.64 o 
 -15   3   6      257.22      316.37     78.32 o 
 -14   3   6      229.20      193.44     80.86 o 
 -13   3   6      156.50       94.24     61.93 o 
 -12   3   6       78.51       83.83     55.79 o 
 -11   3   6      734.86      732.81     71.44 o 
 -10   3   6      375.08      349.92     58.86 o 
  -9   3   6     2474.15     2350.91     92.54 o 
  -8   3   6      337.97      324.76     67.15 o 
  -7   3   6     4261.49     4409.58     97.85 o 
  -6   3   6     1715.84     1751.77     70.44 o 
  -5   3   6     9019.60     9326.07    140.59 o 
  -4   3   6     3563.97     3877.08     81.43 o 
  -3   3   6     4847.90     4973.74     89.04 o 
  -2   3   6     2673.60     2847.35     57.45 o 
  -1   3   6     1341.01     1327.10     55.82 o 
   0   3   6      222.19      250.83     32.33 o 
   1   3   6      937.80      985.21     40.72 o 
   2   3   6     3081.56     3079.09     70.07 o 
   3   3   6     4928.59     5008.70    161.41 o 
   4   3   6     3454.71     3760.69    143.54 o 
   5   3   6     9189.90     9588.83    195.25 o 
   6   3   6     1731.39     1806.52     83.35 o 
   7   3   6     4418.98     4585.79    135.14 o 
   8   3   6      252.57      184.56     56.75 o 
   9   3   6     2486.59     2415.55    160.51 o 
  10   3   6      428.11      348.43     60.51 o 
  11   3   6      635.38      574.50     70.81 o 
  12   3   6       66.47       99.99     59.11 o 
  13   3   6      145.21       82.49     62.14 o 
  14   3   6      201.90      153.36     68.46 o 
  15   3   6      283.21      256.84     78.82 o 
  16   3   6       10.89       -9.62     75.14 o 
 -16   4   6      136.03       74.22     89.70 o 
 -15   4   6        2.98      -58.67     75.41 o 
 -14   4   6      197.72      142.53     66.91 o 
 -13   4   6      325.85      317.43     69.01 o 
 -12   4   6      257.39      214.53     59.46 o 
 -11   4   6      901.31      891.01     74.30 o 
 -10   4   6      627.72      635.46     65.30 o 
  -9   4   6     2197.45     2436.32     83.63 o 
  -8   4   6      231.94      142.43     54.75 o 
  -7   4   6     1485.21     1682.68     63.28 o 
  -6   4   6     2609.87     2762.77     71.56 o 
  -5   4   6      366.96      345.15     32.11 o 
  -4   4   6     9747.74     9601.09    136.01 o 
  -3   4   6       98.72       64.38     19.19 o 
  -2   4   6      278.14      275.82     28.71 o 
  -1   4   6     2001.89     2022.99     56.68 o 
   0   4   6    11618.54    11281.60    193.62 o 
   1   4   6     2014.98     2196.69    118.62 o 
   2   4   6      308.71      300.41     31.01 o 
   3   4   6      142.50      148.48     36.66 o 
   4   4   6     9733.70     9291.51    191.32 o 
   5   4   6      493.82      489.45     77.03 o 
   6   4   6     2711.93     2865.76    106.31 o 
   7   4   6     1508.02     1475.44     88.31 o 
   8   4   6      248.47      114.17     56.38 o 
   9   4   6     2184.93     2033.33    109.02 o 
  10   4   6      579.53      566.99     69.44 o 
  11   4   6      912.99      780.33     77.19 o 
  12   4   6      225.69      214.94     64.81 o 
  13   4   6      320.40      292.57     70.32 o 
  14   4   6      213.78      143.16     69.85 o 
  15   4   6        2.88       24.49     71.22 o 
  16   4   6      143.09      122.28     79.84 o 
 -15   5   6      149.43       89.94     81.44 o 
 -14   5   6      596.78      692.53    113.61 o 
 -13   5   6      435.13      481.53     87.18 o 
 -12   5   6       25.75      -14.05     61.15 o 
 -11   5   6      676.74      722.89     70.00 o 
 -10   5   6     3387.93     3437.74    113.57 o 
  -9   5   6      241.18      324.44     47.32 o 
  -8   5   6      415.45      458.28     47.35 o 
  -7   5   6     1177.82     1153.34     54.99 o 
  -6   5   6    12859.08    12375.14    180.82 o 
  -5   5   6     4565.51     4392.73     84.81 o 
  -4   5   6     3215.25     2979.69     63.89 o 
  -3   5   6     1634.49     1643.99     60.44 o 
  -2   5   6     8718.39     7707.99    131.79 o 
  -1   5   6      782.37      699.59     31.53 o 
   0   5   6      372.92      388.04     32.93 o 
   1   5   6      938.30      879.10     66.39 o 
   2   5   6     8832.57     7775.77    162.04 o 
   3   5   6     1747.35     1702.60     74.74 o 
   4   5   6     3393.89     3239.41    103.10 o 
   5   5   6     4470.97     4346.29    126.13 o 
   6   5   6    13279.39    12687.71    254.38 o 
   7   5   6     1222.17     1323.99     85.93 o 
   8   5   6      508.80      472.83     70.89 o 
   9   5   6      203.48      181.26     64.05 o 
  10   5   6     3487.37     3553.61    144.04 o 
  11   5   6      688.63      652.32     78.54 o 
  12   5   6       38.65       19.83     57.79 o 
  13   5   6      439.97      493.71     77.23 o 
  14   5   6      577.78      755.07     89.32 o 
  15   5   6      140.74      226.20     80.18 o 
 -15   6   6       40.87       52.16     81.06 o 
 -14   6   6      283.59      259.23     86.55 o 
 -13   6   6      391.16      468.00     88.10 o 
 -12   6   6      486.80      479.88     85.37 o 
 -11   6   6      634.65      633.98    147.38 o 
 -10   6   6      557.66      547.81     66.21 o 
  -9   6   6     1400.20     1633.10     83.58 o 
  -8   6   6     2827.24     2701.51     95.41 o 
  -7   6   6      673.65      628.56     97.22 o 
  -6   6   6     1009.70      967.27     48.34 o 
  -5   6   6     2456.18     2347.91     61.86 o 
  -4   6   6     3804.51     3396.47     87.16 o 
  -3   6   6     2349.38     2495.09     66.58 o 
  -2   6   6     5302.19     4850.36     90.40 o 
  -1   6   6     2090.93     1967.70     54.96 o 
   0   6   6       90.60       58.84     28.49 o 
   1   6   6     2460.88     2266.76     73.88 o 
   2   6   6     4917.09     4626.31    124.04 o 
   3   6   6     2516.83     2612.65     93.18 o 
   4   6   6     3824.64     3753.94    114.39 o 
   5   6   6     2567.83     2495.16    100.23 o 
   6   6   6     1116.93     1066.69     77.62 o 
   7   6   6      663.37      619.16     72.72 o 
   8   6   6     2930.03     2747.04    120.16 o 
   9   6   6     1264.10     1185.07    201.77 o 
  10   6   6      498.04      475.83     79.66 o 
  11   6   6      645.01      525.88     71.23 o 
  12   6   6      513.57      478.56     84.36 o 
  13   6   6      362.47      171.81     72.41 o 
  14   6   6      258.07      229.64     76.93 o 
  15   6   6       29.77       85.71     76.74 o 
 -15   7   6      357.77      478.52    101.91 o 
 -14   7   6       24.82      128.71     80.05 o 
 -13   7   6      252.20      234.84     78.37 o 
 -12   7   6      396.54      353.62     76.55 o 
 -11   7   6      402.22      324.74     71.64 o 
 -10   7   6      835.40      769.91     69.93 o 
  -9   7   6     1500.91     1557.55     83.75 o 
  -8   7   6      405.60      322.06     55.27 o 
  -7   7   6     4051.89     3948.74    108.09 o 
  -6   7   6      961.25      958.58     58.65 o 
  -5   7   6     6662.19     6805.85    133.23 o 
  -4   7   6     1585.79     1670.45     62.01 o 
  -3   7   6     7524.20     7076.60    126.89 o 
  -2   7   6      337.85      348.97     37.33 o 
  -1   7   6     4792.22     4259.47    135.09 o 
   0   7   6      126.83       91.77     32.69 o 
   1   7   6     4365.86     3842.04    106.01 o 
   2   7   6      389.15      465.96     53.15 o 
   3   7   6     7381.40     7260.82    227.13 o 
   4   7   6     1663.68     1633.30     84.80 o 
   5   7   6     6628.90     6500.68    169.08 o 
   6   7   6      894.01      810.32     76.36 o 
   7   7   6     3946.00     3723.72    138.45 o 
   8   7   6      360.65      288.19     86.51 o 
   9   7   6     1658.05     1611.92    107.23 o 
  10   7   6      754.62      653.09    106.33 o 
  11   7   6      509.09      578.69    116.60 o 
  12   7   6      375.70      275.59     68.76 o 
  13   7   6      229.38      349.16     89.95 o 
  14   7   6       23.92       86.45     70.99 o 
  15   7   6      346.12      301.12    118.87 o 
 -14   8   6      320.43      516.15     99.11 o 
 -13   8   6       43.69       25.72     72.91 o 
 -12   8   6        1.89      -31.27     64.11 o 
 -11   8   6      414.34      506.66     97.94 o 
 -10   8   6      578.47      622.08     69.15 o 
  -9   8   6      263.62      214.61     53.47 o 
  -8   8   6      383.15      415.67     59.09 o 
  -7   8   6      535.72      486.09     53.51 o 
  -6   8   6     2276.95     2222.77     81.77 o 
  -5   8   6       58.11       -6.84     35.14 o 
  -4   8   6       47.05       64.48     33.82 o 
  -3   8   6     2192.43     2270.43     70.12 o 
  -2   8   6     2784.87     2645.23     83.22 o 
  -1   8   6      685.02      741.67     54.97 o 
   0   8   6      894.75     1012.35     60.92 o 
   1   8   6      573.93      536.72     51.22 o 
   2   8   6     2943.83     2698.52    154.39 o 
   3   8   6     2403.98     2560.34    102.61 o 
   4   8   6       39.30       22.54     48.68 o 
   5   8   6       36.24      -48.48     50.27 o 
   6   8   6     2221.00     2188.00    142.55 o 
   7   8   6      474.64      390.93     69.46 o 
   8   8   6      357.22      384.93     74.61 o 
   9   8   6      287.15      220.19     74.13 o 
  10   8   6      653.46      802.61     93.04 o 
  11   8   6      394.97      408.47     72.47 o 
  12   8   6        4.03      -20.42     57.84 o 
  13   8   6       53.75      -27.60     64.65 o 
  14   8   6      300.06      214.84     79.95 o 
 -14   9   6      175.93      157.44     88.19 o 
 -13   9   6        5.45      -33.85     81.36 o 
 -12   9   6      107.66      182.50     76.59 o 
 -11   9   6       18.60       -0.42     62.52 o 
 -10   9   6      722.58      935.51     75.47 o 
  -9   9   6       29.40      -55.96     68.66 o 
  -8   9   6      595.87      530.05     59.94 o 
  -7   9   6       84.94       47.17     43.47 o 
  -6   9   6     1844.61     1870.25     78.20 o 
  -5   9   6      223.28      248.57     43.54 o 
  -4   9   6     1751.55     1877.04    122.87 o 
  -3   9   6      291.34      231.57     39.04 o 
  -2   9   6     1635.32     1621.65     80.54 o 
  -1   9   6      134.94      185.93     55.03 o 
   0   9   6      475.97      506.89     57.86 o 
   1   9   6      124.02      207.10     47.09 o 
   2   9   6     1625.70     1696.63     84.42 o 
   3   9   6      267.05      257.17     58.25 o 
   4   9   6     1834.44     1741.32     97.02 o 
   5   9   6      213.52      256.25     96.19 o 
   6   9   6     1860.11     1895.43    118.83 o 
   7   9   6       96.28       46.40     57.48 o 
   8   9   6      588.02      601.14     82.92 o 
   9   9   6       29.20       -9.59     69.93 o 
  10   9   6      707.05      757.31     95.07 o 
  11   9   6       16.45      -79.31     55.30 o 
  12   9   6      128.93       59.28     63.26 o 
  13   9   6        5.40       64.18     80.68 o 
  14   9   6      189.55      218.54     94.61 o 
 -13  10   6      166.53      155.48     81.02 o 
 -12  10   6      273.13      252.18     80.90 o 
 -11  10   6      316.66      280.15     78.02 o 
 -10  10   6       13.10      -12.59     51.39 o 
  -9  10   6      182.86      161.65     63.04 o 
  -8  10   6      254.47      181.20     51.34 o 
  -7  10   6       64.48      111.29     46.27 o 
  -6  10   6       24.02      -30.60     40.30 o 
  -5  10   6      190.92       93.72     50.68 o 
  -4  10   6     1526.52     1522.03    115.48 o 
  -3  10   6       81.13      141.18     47.38 o 
  -2  10   6      322.00      486.58     59.22 o 
  -1  10   6      198.25      223.27     52.05 o 
   0  10   6      580.06      585.62     62.97 o 
   1  10   6      143.69      149.89     82.97 o 
   2  10   6      324.02      371.12     59.24 o 
   3  10   6       69.23       77.37     53.63 o 
   4  10   6     1560.25     1569.90    123.41 o 
   5  10   6      208.86      128.92     93.92 o 
   6  10   6       37.38       84.28     59.27 o 
   7  10   6       83.83      -65.47     57.71 o 
   8  10   6      267.15      242.54     71.12 o 
   9  10   6      137.77       15.69     66.32 o 
  10  10   6       10.69      -96.44     64.29 o 
  11  10   6      322.50      298.46     85.63 o 
  12  10   6      266.58      184.71     86.56 o 
  13  10   6      171.81      172.04     89.84 o 
 -13  11   6       83.60        3.06    130.51 o 
 -12  11   6       78.29       52.01     91.93 o 
 -11  11   6      409.08      598.60    109.92 o 
 -10  11   6      269.63      108.49     81.66 o 
  -9  11   6      409.41      660.18    102.10 o 
  -8  11   6       37.27       21.14     96.44 o 
  -7  11   6      438.87      504.76    107.26 o 
  -6  11   6      801.91      691.77    100.67 o 
  -5  11   6     2427.59     2559.74    173.17 o 
  -4  11   6       54.86       -2.04     56.38 o 
  -3  11   6      740.58      811.10    102.87 o 
  -2  11   6      547.62      619.64     81.29 o 
  -1  11   6     3026.79     3016.45    141.33 o 
   0  11   6      586.07      426.71     77.38 o 
   1  11   6     2865.71     3103.24    115.37 o 
   2  11   6      498.43      421.49     65.23 o 
   3  11   6      892.05     1001.94    127.30 o 
   4  11   6       38.04      -15.04     54.39 o 
   5  11   6     2444.78     2639.90    125.33 o 
   6  11   6      797.95      964.18    159.32 o 
   7  11   6      417.86      373.63     89.00 o 
   8  11   6       28.82       38.42     65.74 o 
   9  11   6      442.71      571.63     93.62 o 
  10  11   6      261.58      201.67     76.98 o 
  11  11   6      413.02      149.76     82.33 o 
  12  11   6       82.11        1.84     78.67 o 
  13  11   6       63.07      185.87     90.71 o 
  -4  12   6      726.84      497.24    108.94 o 
  -3  12   6      880.94      731.31     91.24 o 
  -2  12   6      683.55      686.53     88.99 o 
  -1  12   6      231.97      159.83    131.16 o 
   0  12   6     1511.04     1364.59    110.52 o 
   1  12   6      174.27      213.36     75.19 o 
   2  12   6      870.95     1019.83    105.04 o 
   3  12   6      772.21      810.69     99.49 o 
   4  12   6      794.92      708.23     99.00 o 
   5  12   6      307.27      273.16     72.04 o 
   6  12   6      785.38      747.26     88.38 o 
   7  12   6      361.83      462.42     82.19 o 
   8  12   6      407.11      392.13     83.33 o 
   9  12   6       88.29      166.45     77.93 o 
  10  12   6      356.56      252.73     84.09 o 
  11  12   6       15.07       47.72     79.77 o 
  12  12   6       22.71        5.21    111.25 o 
  -4  13   6      656.31      906.62    163.84 o 
  -3  13   6      313.08      517.38    141.08 o 
  -2  13   6       85.95       16.60     98.80 o 
  -1  13   6      325.04      317.63     79.08 o 
   0  13   6     1272.05     1410.02    115.49 o 
   1  13   6      312.98      263.35     78.99 o 
   2  13   6       95.33      151.04     75.63 o 
   3  13   6      312.08      396.09     93.11 o 
   4  13   6      635.79      717.81    137.72 o 
   5  13   6      914.99      713.37     97.99 o 
   6  13   6       29.84       81.98     84.31 o 
   7  13   6      150.37      241.50     76.32 o 
   8  13   6      746.12      708.66     99.99 o 
   9  13   6      197.61      378.86    108.31 o 
  10  13   6       64.78       23.27     76.54 o 
  11  13   6       67.93       84.96     96.16 o 
  -5  14   6      137.45      209.66    141.08 o 
  -4  14   6       60.35       99.24    126.59 o 
  -3  14   6      233.76      124.73    119.01 o 
  -2  14   6      454.33      463.29    140.83 o 
  -1  14   6      124.49       60.00    114.16 o 
   0  14   6        0.52      -10.20    108.56 o 
   1  14   6      110.26      -57.33    104.65 o 
   2  14   6      420.19      248.15    132.63 o 
   3  14   6      242.95      135.70     84.55 o 
   4  14   6       59.32       48.53     80.21 o 
   5  14   6      125.73       31.07     78.70 o 
   6  14   6      424.45      616.95     91.18 o 
   7  14   6       95.78       41.35     72.58 o 
   8  14   6        9.49      -45.08     72.01 o 
   9  14   6       11.55       17.39     80.04 o 
  10  14   6      137.65      157.84     91.33 o 
  -6  15   6      151.53      325.19    160.05 o 
  -5  15   6       50.74      111.55    139.40 o 
  -4  15   6       29.26      190.95    130.64 o 
  -3  15   6       59.75      158.49    128.27 o 
  -2  15   6       33.14      153.89    129.39 o 
  -1  15   6      664.89      601.70    155.88 o 
   0  15   6       94.07      -91.28    108.25 o 
   1  15   6      610.75      764.73    170.62 o 
   2  15   6       35.40      -30.09    129.39 o 
   3  15   6       34.56      114.59    134.37 o 
   4  15   6       28.05      -93.83    121.93 o 
   5  15   6       40.80       72.75    139.71 o 
   6  15   6      156.63     -133.62    132.50 o 
   7  15   6      113.21       -8.62     74.75 o 
   8  15   6       73.00      131.12     84.64 o 
   9  15   6      160.56      167.82     93.12 o 
  -7  16   6       43.43       46.45    150.35 o 
  -6  16   6       46.42      371.70    180.56 o 
  -5  16   6       35.44      179.82    153.95 o 
  -4  16   6       42.26      106.45    134.24 o 
  -3  16   6        0.04       39.30    132.38 o 
  -2  16   6       80.28      174.04    135.92 o 
  -1  16   6       63.12      -61.62    111.98 o 
   0  16   6      304.46      353.73    146.12 o 
   1  16   6       64.94       27.79    131.13 o 
   2  16   6       71.21       35.94    130.45 o 
   3  16   6        1.86       28.85    126.84 o 
   4  16   6       27.33      271.47    156.07 o 
   5  16   6       43.94      115.78    157.31 o 
   6  16   6       44.63      114.22    149.41 o 
   7  16   6       36.74      208.30    171.24 o 
  -5  17   6       97.28      105.27    155.94 o 
  -4  17   6       70.73      -54.47    139.59 o 
  -3  17   6      163.39      164.71    143.63 o 
  -2  17   6       90.56       -2.18    131.76 o 
  -1  17   6      318.67      207.92    150.72 o 
   0  17   6      398.74      586.52    171.42 o 
   1  17   6      297.03      204.81    161.85 o 
   2  17   6       87.44       88.42    150.66 o 
   3  17   6      165.78      227.51    161.04 o 
   4  17   6       73.66      118.76    166.33 o 
   5  17   6      113.21      -31.65    153.33 o 
  -2  18   6       97.31       36.13    148.05 o 
  -1  18   6       88.68      102.53    147.73 o 
   0  18   6      189.09      128.65    152.71 o 
   1  18   6      101.29      156.32    164.59 o 
   2  18   6       76.92      -22.07    148.61 o 
   1   0   7     2228.11     2313.32     53.58 o 
   2   0   7     2467.48     2331.56     64.81 o 
   3   0   7    10667.91    10076.90    141.55 o 
   4   0   7      512.50      445.00     32.34 o 
   5   0   7     9719.33     9322.47    160.58 o 
   6   0   7       27.01       14.11     32.63 o 
   7   0   7     1959.24     1802.97     74.18 o 
   8   0   7      571.96      427.15     60.55 o 
   9   0   7     1020.89     1232.20     74.30 o 
  10   0   7      445.22      601.20     85.65 o 
  11   0   7      316.35      239.95     60.19 o 
  12   0   7      124.33      103.71     56.64 o 
  13   0   7      298.57      455.64     73.07 o 
  14   0   7      193.68       99.37     64.66 o 
  15   0   7      170.96      246.52    101.61 o 
  16   0   7        5.53     -106.14     70.76 o 
 -16   1   7        1.88      -29.16     71.65 o 
 -15   1   7      121.01       28.97     67.78 o 
 -14   1   7      249.84      372.93     75.84 o 
 -13   1   7      564.28      448.23     70.24 o 
 -12   1   7        7.89        7.22     51.93 o 
 -11   1   7      553.30      614.94     74.00 o 
 -10   1   7      355.28      435.79     96.18 o 
  -9   1   7      958.70      901.22     67.11 o 
  -8   1   7      854.55      769.70     56.86 o 
  -7   1   7      361.82      371.04     46.50 o 
  -6   1   7     1175.11     1173.97     57.31 o 
  -5   1   7     1276.18     1290.69     48.34 o 
  -4   1   7     1028.60     1141.90     59.20 o 
  -3   1   7      598.52      702.70     35.75 o 
  -2   1   7      459.02      429.93     46.27 o 
  -1   1   7    10567.80    11032.10    142.73 o 
   0   1   7     3323.57     3497.50     87.90 o 
   1   1   7    10026.24    10934.74    147.40 o 
   2   1   7      536.13      534.91     30.55 o 
   3   1   7      413.58      401.71     33.15 o 
   4   1   7      991.24     1091.21     60.32 o 
   5   1   7     1220.99     1211.11     56.12 o 
   6   1   7     1167.05     1253.93     60.72 o 
   7   1   7      239.35      153.46     49.58 o 
   8   1   7      838.57      632.42     68.73 o 
   9   1   7     1070.66     1176.42     74.30 o 
  10   1   7      346.13      402.90     61.80 o 
  11   1   7      647.24      643.11     70.45 o 
  12   1   7       10.64      -12.14     52.21 o 
  13   1   7      536.58      637.43     77.15 o 
  14   1   7      234.34      327.17     74.70 o 
  15   1   7      135.25      127.95     72.97 o 
  16   1   7        1.86       16.08     75.42 o 
 -16   2   7       12.77      -40.69     70.08 o 
 -15   2   7       56.18        5.97     65.42 o 
 -14   2   7     1369.07     1430.66    101.37 o 
 -13   2   7      315.95      363.01     69.57 o 
 -12   2   7       13.97      -77.33     51.55 o 
 -11   2   7      647.28      660.49     69.33 o 
 -10   2   7     5614.44     5800.51    203.13 o 
  -9   2   7      638.31      643.40     53.93 o 
  -8   2   7       75.92       49.72     33.12 o 
  -7   2   7      135.63      191.11     30.15 o 
  -6   2   7    12592.14    12685.29    165.19 o 
  -5   2   7      358.70      360.21     34.72 o 
  -4   2   7     2096.53     2089.81     55.59 o 
  -3   2   7      938.10      955.44     36.87 o 
  -2   2   7    19766.16    18641.66    229.54 o 
  -1   2   7     4505.69     4840.08    123.29 o 
   0   2   7    16469.10    16980.07    330.49 o 
   1   2   7     4765.30     5193.57     92.81 o 
   2   2   7    20013.97    18764.51    261.61 o 
   3   2   7     1094.37     1139.13     46.80 o 
   4   2   7     2072.47     2047.17     65.89 o 
   5   2   7      456.36      439.69     42.00 o 
   6   2   7    12098.58    12139.79    242.79 o 
   7   2   7      171.32      153.47     55.77 o 
   8   2   7       73.92      103.60     53.34 o 
   9   2   7      677.27      877.78     80.62 o 
  10   2   7     5668.81     5839.61    152.04 o 
  11   2   7      576.07      494.62     68.55 o 
  12   2   7       13.76      -33.05     52.10 o 
  13   2   7      354.61      374.57     71.84 o 
  14   2   7     1293.32     1474.44    104.92 o 
  15   2   7       58.51      -44.63     66.26 o 
  16   2   7       12.50      -29.49     72.92 o 
 -16   3   7        4.76       55.94     87.40 o 
 -15   3   7      210.66      165.55     72.43 o 
 -14   3   7      102.93       85.24     62.55 o 
 -13   3   7      827.40      761.93     80.25 o 
 -12   3   7      163.09      173.48     58.37 o 
 -11   3   7      337.69      323.87     68.92 o 
 -10   3   7      988.41     1167.83     77.45 o 
  -9   3   7     2291.81     2510.16    129.19 o 
  -8   3   7      861.91      907.32     55.07 o 
  -7   3   7     4380.14     3939.66     92.71 o 
  -6   3   7     1707.22     1726.58     59.84 o 
  -5   3   7     6594.03     6903.38    125.51 o 
  -4   3   7     1061.36     1077.16     45.93 o 
  -3   3   7     4344.94     4189.44     83.67 o 
  -2   3   7      266.61      223.02     23.33 o 
  -1   3   7    10721.48    10461.80    310.98 o 
   0   3   7     1885.23     1748.06     59.15 o 
   1   3   7    11280.66    10890.71    164.95 o 
   2   3   7      381.32      372.43     32.05 o 
   3   3   7     5023.53     5020.22     97.76 o 
   4   3   7     1082.81     1257.60     87.57 o 
   5   3   7     6403.97     6505.97    157.97 o 
   6   3   7     1856.80     1979.16     89.84 o 
   7   3   7     4425.09     3935.55    127.48 o 
   8   3   7      888.11      798.89    124.21 o 
   9   3   7     2158.21     2273.38    114.41 o 
  10   3   7      965.21     1211.64     82.79 o 
  11   3   7      359.06      395.74     66.05 o 
  12   3   7      159.00       37.33     57.86 o 
  13   3   7      801.75      896.71     87.40 o 
  14   3   7      140.03      127.30     67.14 o 
  15   3   7      205.12      333.35     81.37 o 
  16   3   7        3.36       28.47     76.58 o 
 -16   4   7       18.19      131.71     88.02 o 
 -15   4   7      270.53      172.18     84.66 o 
 -14   4   7      424.37      491.42    118.13 o 
 -13   4   7      339.09      279.20     67.38 o 
 -12   4   7       63.75      -64.86     55.91 o 
 -11   4   7      239.15      261.48     57.32 o 
 -10   4   7     1658.22     1649.32     94.26 o 
  -9   4   7      844.98     1042.18     69.45 o 
  -8   4   7     1230.61     1398.51     63.76 o 
  -7   4   7     2265.38     2255.65     71.96 o 
  -6   4   7    10616.08    10816.50    164.36 o 
  -5   4   7     4372.93     4105.11     82.84 o 
  -4   4   7     2818.30     2900.41     62.56 o 
  -3   4   7     3446.28     3160.19     67.40 o 
  -2   4   7     4038.35     3936.32     71.05 o 
  -1   4   7     1428.49     1429.79     68.79 o 
   0   4   7     1340.71     1487.54     54.26 o 
   1   4   7     1618.95     1606.20     58.48 o 
   2   4   7     4145.25     4020.89     86.78 o 
   3   4   7     3466.37     3234.53     80.87 o 
   4   4   7     2683.69     2722.59     95.30 o 
   5   4   7     4437.03     4352.81    123.79 o 
   6   4   7    10374.16    11053.01    229.48 o 
   7   4   7     2177.03     2211.73    104.55 o 
   8   4   7     1117.28     1052.27    110.08 o 
   9   4   7      738.93      688.92     77.79 o 
  10   4   7     1674.88     1556.58    104.13 o 
  11   4   7      265.91      199.99     59.13 o 
  12   4   7       48.41       22.66     56.82 o 
  13   4   7      333.09      348.49     72.41 o 
  14   4   7      428.56      526.44     95.15 o 
  15   4   7      271.76      359.25     83.83 o 
  16   4   7       21.04      -17.65     75.07 o 
 -15   5   7       41.56       93.71     83.02 o 
 -14   5   7      253.87      269.93     83.46 o 
 -13   5   7      130.85       33.98    100.21 o 
 -12   5   7       23.12       38.84     63.76 o 
 -11   5   7       69.34       93.59     62.50 o 
 -10   5   7      438.30      495.41     56.49 o 
  -9   5   7      743.73      772.95     56.62 o 
  -8   5   7      679.26      808.97     54.32 o 
  -7   5   7      800.11      727.20     63.00 o 
  -6   5   7       50.82       59.39     31.27 o 
  -5   5   7     2152.94     2190.75     60.87 o 
  -4   5   7       27.84       18.61     22.27 o 
  -3   5   7      952.43      934.57     34.43 o 
  -2   5   7     2146.16     2008.78     48.02 o 
  -1   5   7     1090.70     1083.89     37.18 o 
   0   5   7     2917.05     3125.82     80.04 o 
   1   5   7     1162.99     1220.70     53.69 o 
   2   5   7     2120.01     2065.39     80.03 o 
   3   5   7      845.08      862.95     59.67 o 
   4   5   7       12.63       40.75     39.02 o 
   5   5   7     2172.04     2151.97     93.76 o 
   6   5   7       63.90       78.76     49.79 o 
   7   5   7      838.64      914.03     78.87 o 
   8   5   7      663.24      698.83     77.20 o 
   9   5   7      803.94      748.21     88.54 o 
  10   5   7      443.70      371.93     74.58 o 
  11   5   7      111.87       86.12     58.36 o 
  12   5   7       35.96      109.72     62.00 o 
  13   5   7      145.14      154.76     67.71 o 
  14   5   7      248.46      308.84     78.39 o 
  15   5   7       47.30      -31.09     70.27 o 
 -15   6   7       83.00       28.80     79.34 o 
 -14   6   7      136.30      125.91     84.74 o 
 -13   6   7       41.41        4.85     70.12 o 
 -12   6   7      222.91      247.13     73.91 o 
 -11   6   7       69.59       17.84     61.72 o 
 -10   6   7      318.22      287.67     59.36 o 
  -9   6   7       73.81       83.04     50.08 o 
  -8   6   7      617.32      760.92    116.60 o 
  -7   6   7     1772.87     1753.69     96.11 o 
  -6   6   7     3262.26     2939.52     89.24 o 
  -5   6   7     3195.26     2994.02     83.55 o 
  -4   6   7     1258.26     1318.41     72.31 o 
  -3   6   7     1278.75     1329.31     51.25 o 
  -2   6   7     5466.91     5018.29     94.31 o 
  -1   6   7      799.88      843.71     55.53 o 
   0   6   7     1472.04     1546.61     60.45 o 
   1   6   7      617.34      650.98    104.90 o 
   2   6   7     5987.12     5482.27    135.56 o 
   3   6   7     1490.71     1606.18     78.56 o 
   4   6   7     1390.32     1364.66     77.61 o 
   5   6   7     3175.30     3028.72    112.12 o 
   6   6   7     3245.54     3014.78    116.38 o 
   7   6   7     1741.39     1763.97    100.74 o 
   8   6   7      718.74      770.58     84.09 o 
   9   6   7       94.27      150.98     65.22 o 
  10   6   7      349.39      204.41     69.67 o 
  11   6   7       34.50       18.02     54.63 o 
  12   6   7      227.20      304.55     71.73 o 
  13   6   7       52.86       99.77     68.86 o 
  14   6   7      115.02      103.32     72.87 o 
  15   6   7       71.34      -16.78     73.69 o 
 -15   7   7        8.54      -93.33     77.80 o 
 -14   7   7      169.91      140.36     80.76 o 
 -13   7   7      337.46      284.18     81.68 o 
 -12   7   7       32.27       51.56     85.46 o 
 -11   7   7       18.24       42.32     63.26 o 
 -10   7   7      607.55      541.46     64.64 o 
  -9   7   7     1728.93     1936.73     90.57 o 
  -8   7   7       68.93      144.07     61.57 o 
  -7   7   7      157.15      138.65     43.87 o 
  -6   7   7      695.56      604.80     55.93 o 
  -5   7   7     1993.42     1978.85     72.59 o 
  -4   7   7      123.87      148.65     40.77 o 
  -3   7   7      332.81      354.40     61.75 o 
  -2   7   7     2283.82     2270.81     68.31 o 
  -1   7   7     2823.76     2886.34     69.96 o 
   0   7   7      110.27       58.30     32.47 o 
   1   7   7     2786.97     2981.06     90.73 o 
   2   7   7     1922.11     2001.45     89.01 o 
   3   7   7      235.66      259.50     50.78 o 
   4   7   7       97.74       74.32     47.48 o 
   5   7   7     2121.59     2396.27    104.79 o 
   6   7   7      675.19      615.90     71.69 o 
   7   7   7      209.04      278.60     63.92 o 
   8   7   7       57.13       12.21     76.26 o 
   9   7   7     1608.15     1702.91    128.49 o 
  10   7   7      602.81      555.39     83.32 o 
  11   7   7        9.58      -32.49     80.92 o 
  12   7   7       23.71       64.41     79.88 o 
  13   7   7      344.56      290.97     77.14 o 
  14   7   7      178.75      182.11     88.78 o 
  15   7   7        7.85      -35.59     78.24 o 
 -14   8   7      517.53      499.20     99.82 o 
 -13   8   7      367.52      294.68     84.68 o 
 -12   8   7       75.94       86.99     69.21 o 
 -11   8   7      269.89      240.87     63.16 o 
 -10   8   7     1556.25     1730.20    102.18 o 
  -9   8   7      959.58      800.06     76.25 o 
  -8   8   7      206.24      210.69     50.50 o 
  -7   8   7     1284.01     1235.14     69.75 o 
  -6   8   7     3918.34     3588.64     99.71 o 
  -5   8   7     1978.91     2091.58     75.64 o 
  -4   8   7      975.92      937.04     53.09 o 
  -3   8   7     5062.53     4832.04    102.94 o 
  -2   8   7     4249.39     4049.28     91.05 o 
  -1   8   7      609.79      571.41     52.89 o 
   0   8   7     2676.80     2650.34     90.04 o 
   1   8   7      730.37      750.99     57.72 o 
   2   8   7     4083.55     3709.59    149.74 o 
   3   8   7     4996.03     4893.98    142.33 o 
   4   8   7      960.02     1033.00     79.32 o 
   5   8   7     2011.65     2059.11    104.57 o 
   6   8   7     3685.74     3423.46    155.98 o 
   7   8   7     1167.66     1345.59     95.80 o 
   8   8   7      180.60      159.17     67.67 o 
   9   8   7     1002.38      737.20     87.41 o 
  10   8   7     1530.98     1475.39    174.07 o 
  11   8   7      309.70      210.97    114.74 o 
  12   8   7       84.00       21.26     61.15 o 
  13   8   7      335.61      283.41     75.87 o 
  14   8   7      507.53      490.02     86.53 o 
 -14   9   7       73.36      192.64    119.51 o 
 -13   9   7      411.54      411.75    112.82 o 
 -12   9   7      132.38      -21.83     87.85 o 
 -11   9   7      796.66      833.18     78.44 o 
 -10   9   7      222.29      279.95     89.44 o 
  -9   9   7      401.73      397.22     59.25 o 
  -8   9   7      540.69      561.62     60.45 o 
  -7   9   7      555.87      746.37     63.76 o 
  -6   9   7      674.20      536.62     52.98 o 
  -5   9   7     1474.30     1614.74     70.70 o 
  -4   9   7       35.25        4.23     35.40 o 
  -3   9   7     3385.67     3507.53    106.54 o 
  -2   9   7      835.33      776.76    104.18 o 
  -1   9   7     2721.70     2615.04     95.98 o 
   0   9   7      874.02      809.71     70.06 o 
   1   9   7     2774.04     2807.02     99.43 o 
   2   9   7      769.33      821.83     66.04 o 
   3   9   7     3390.88     3195.72    122.26 o 
   4   9   7       24.04       20.73     53.91 o 
   5   9   7     1279.95     1447.13    148.03 o 
   6   9   7      636.66      573.69     74.27 o 
   7   9   7      685.45      711.93     82.88 o 
   8   9   7      502.57      484.47     84.11 o 
   9   9   7      318.03      351.88     77.25 o 
  10   9   7      250.14      161.63     72.87 o 
  11   9   7      745.82      604.93     96.34 o 
  12   9   7      129.03       85.91     65.54 o 
  13   9   7      410.18      345.79     84.31 o 
  14   9   7       68.18       85.24     93.14 o 
 -13  10   7       52.48       75.48    101.68 o 
 -12  10   7      692.78      690.71    116.85 o 
 -11  10   7      147.46      182.46     73.11 o 
 -10  10   7       30.98       76.61     63.29 o 
  -9  10   7      516.12      492.47     72.67 o 
  -8  10   7      363.95      334.55    118.75 o 
  -7  10   7      459.74      536.82     65.48 o 
  -6  10   7       83.54       54.43     57.90 o 
  -5  10   7      992.55     1122.61    120.13 o 
  -4  10   7     2492.78     2329.37    120.33 o 
  -3  10   7     1321.70     1247.62     92.89 o 
  -2  10   7       88.31       38.31     56.94 o 
  -1  10   7      826.43      944.55     90.83 o 
   0  10   7     2001.09     1879.89    129.83 o 
   1  10   7      697.82      665.23    111.92 o 
   2  10   7       83.54      154.11     67.94 o 
   3  10   7     1294.89     1371.14    110.59 o 
   4  10   7     2675.83     2832.05    121.56 o 
   5  10   7      940.09      817.21     83.64 o 
   6  10   7      106.96      145.84     64.52 o 
   7  10   7      466.10      474.85     76.44 o 
   8  10   7      308.93      461.17     82.79 o 
   9  10   7      549.55      494.83    140.16 o 
  10  10   7       24.76       55.22     67.22 o 
  11  10   7      146.11       56.56     84.66 o 
  12  10   7      648.28      624.71    103.12 o 
  13  10   7       47.89      154.17     92.44 o 
 -13  11   7        0.57        6.16    145.50 o 
 -12  11   7       55.28     -113.04    123.61 o 
 -11  11   7       53.33      181.31    127.84 o 
  -8  11   7      131.70       85.93    101.85 o 
  -7  11   7       70.25       14.92     92.09 o 
  -6  11   7       69.61       84.94     85.12 o 
  -5  11   7      452.28      622.22    114.41 o 
  -4  11   7     1587.15     1626.58    152.46 o 
  -3  11   7      596.43      542.35     84.69 o 
  -2  11   7      582.45      582.84    104.86 o 
  -1  11   7      289.28      346.62     77.11 o 
   0  11   7     1292.29     1344.95    108.69 o 
   1  11   7      332.50      358.71     79.51 o 
   2  11   7      525.16      707.77    126.13 o 
   3  11   7      687.65      750.88     96.68 o 
   4  11   7     1506.40     1479.35    146.87 o 
   5  11   7      431.51      362.91     73.70 o 
   6  11   7       82.64       37.78     62.92 o 
   7  11   7       41.36       53.61     74.20 o 
   8  11   7      141.96      171.77     71.99 o 
   9  11   7      139.67       40.18     69.79 o 
  10  11   7        5.76        3.92     72.58 o 
  11  11   7       54.08       -9.40     75.77 o 
  12  11   7       58.47       71.14     84.93 o 
  13  11   7        0.17      127.81    115.77 o 
  -5  12   7      111.91       24.81     88.67 o 
  -4  12   7      451.44      492.34     86.85 o 
  -3  12   7      177.76       62.29    100.48 o 
  -2  12   7     1115.77     1260.99    107.72 o 
  -1  12   7        7.70      -52.37     59.24 o 
   0  12   7      100.17      144.46     71.38 o 
   1  12   7        2.28      -65.19     62.59 o 
   2  12   7     1023.83     1057.89    107.35 o 
   3  12   7      145.78      119.74     76.04 o 
   4  12   7      523.13      546.91     94.78 o 
   5  12   7      144.96      166.70     67.01 o 
   6  12   7      788.69      978.57    129.32 o 
   7  12   7       68.97       57.96     68.80 o 
   8  12   7      408.50      492.14     88.39 o 
   9  12   7       19.52      -38.44     72.02 o 
  10  12   7      294.03      266.39     99.89 o 
  11  12   7       38.73       -3.03     82.45 o 
  12  12   7        4.38      -50.26     81.16 o 
  -4  13   7       31.39      205.81    126.59 o 
  -3  13   7      114.75      261.09    121.99 o 
  -2  13   7       25.77       49.52     77.16 o 
  -1  13   7      286.44      217.37     94.67 o 
   0  13   7        0.34       32.04     67.68 o 
   1  13   7      237.34      149.19     76.31 o 
   2  13   7       14.00       -6.93     72.26 o 
   3  13   7      110.19      193.55     82.17 o 
   4  13   7       34.76      -52.57     71.99 o 
   5  13   7      202.66      291.72    134.40 o 
   6  13   7       44.43      190.67     74.79 o 
   7  13   7       66.46       92.13     73.74 o 
   8  13   7       42.19      -55.90     70.90 o 
   9  13   7      193.07      337.70     93.42 o 
  10  13   7       35.73       44.27     82.82 o 
  11  13   7       41.89      -38.01     81.08 o 
  -5  14   7      336.41      346.64    158.49 o 
  -4  14   7      728.69      496.99    168.63 o 
  -3  14   7      375.22      487.72    149.48 o 
  -2  14   7       13.33       64.85    115.96 o 
  -1  14   7      736.87      656.54    154.89 o 
   0  14   7      676.22      596.22    148.42 o 
   1  14   7      738.71      533.24    148.92 o 
   2  14   7       30.11       26.60     79.74 o 
   3  14   7      316.80      332.54     92.04 o 
   4  14   7      763.32      736.22    110.75 o 
   5  14   7      360.30      357.12     99.24 o 
   6  14   7      266.24      347.02     82.06 o 
   7  14   7      303.33      347.89     85.89 o 
   8  14   7      272.54      422.33     95.24 o 
   9  14   7      312.41      248.29     91.20 o 
  10  14   7      193.00      306.90    113.98 o 
  -6  15   7       40.05      -21.64    140.58 o 
  -5  15   7      643.33      885.29    198.60 o 
  -4  15   7       94.41      122.43    136.67 o 
  -3  15   7      235.60      232.30    134.68 o 
  -2  15   7       49.48      -74.68    112.92 o 
  -1  15   7       76.32      150.47    123.30 o 
   0  15   7      198.27      154.89    121.74 o 
   1  15   7       46.14       27.79    120.19 o 
   2  15   7       48.77       -7.21    127.09 o 
   3  15   7      241.36      152.83    136.05 o 
   4  15   7       67.62      -12.37    131.01 o 
   5  15   7      625.68      877.77    196.11 o 
   6  15   7       39.88       24.79     89.15 o 
   7  15   7      185.79      226.13     85.18 o 
   8  15   7      121.24      188.72     84.97 o 
   9  15   7      200.13      135.52     92.50 o 
  -7  16   7       50.05        4.79    169.37 o 
  -6  16   7       23.50      154.76    159.30 o 
  -5  16   7       67.02      130.39    156.25 o 
  -4  16   7      546.92      738.55    190.20 o 
  -3  16   7       22.66      103.65    136.67 o 
  -2  16   7       11.45      125.10    139.78 o 
  -1  16   7        5.56       72.75    127.28 o 
   0  16   7      461.64      789.10    174.41 o 
   1  16   7        2.52      -32.89    125.85 o 
   2  16   7       10.91      -13.80    137.91 o 
   3  16   7       16.85      -35.81    137.85 o 
   4  16   7      561.88      464.47    175.47 o 
   5  16   7       69.57      132.25    154.57 o 
   6  16   7       21.98       89.29    170.31 o 
   7  16   7       40.16     -110.93    157.99 o 
  -5  17   7       39.86      108.19    157.37 o 
  -4  17   7       37.77       23.88    149.85 o 
  -3  17   7       28.80      131.76    152.96 o 
  -2  17   7        2.49       74.80    143.38 o 
  -1  17   7       40.06       84.31    134.55 o 
   0  17   7       97.02      212.21    142.45 o 
   1  17   7       43.48       97.62    149.41 o 
   2  17   7        3.82      -94.01    135.61 o 
   3  17   7       29.41     -190.08    126.72 o 
   4  17   7       39.90      196.23    172.17 o 
   5  17   7       37.02     -121.99    150.47 o 
   0   0   8     7985.41     7760.18    170.82 o 
   1   0   8    18182.44    17881.96    245.08 o 
   2   0   8       73.23      114.04     23.48 o 
   3   0   8      123.13       57.73     22.98 o 
   4   0   8    22260.34    23833.55    299.06 o 
   5   0   8    16959.91    17627.87    263.41 o 
   6   0   8     4582.76     4604.92    108.59 o 
   7   0   8     1160.15     1436.91     68.99 o 
   8   0   8     2362.38     2251.47     88.76 o 
   9   0   8      727.60      639.30     63.25 o 
  10   0   8        3.34       40.97     48.97 o 
  11   0   8     1044.46     1031.05     79.57 o 
  12   0   8     1473.58     1407.41     90.30 o 
  13   0   8      677.44      813.78     82.09 o 
  14   0   8       88.39      148.67     68.58 o 
  15   0   8      438.92      447.96     82.95 o 
  16   0   8      156.87       71.78     76.11 o 
 -16   1   8       63.65       -3.46     73.29 o 
 -15   1   8       94.96       45.46     69.80 o 
 -14   1   8      623.15      639.11     92.49 o 
 -13   1   8        1.64     -121.14     80.76 o 
 -12   1   8      440.35      380.02     65.25 o 
 -11   1   8      267.89      396.58     70.29 o 
 -10   1   8     4418.08     4190.65    126.19 o 
  -9   1   8       94.22      118.35     59.41 o 
  -8   1   8      869.32      833.39     49.48 o 
  -7   1   8      377.47      367.90     48.51 o 
  -6   1   8     9763.27     9763.29    152.75 o 
  -5   1   8      891.13      893.79     44.49 o 
  -4   1   8     3158.84     2969.44     92.49 o 
  -3   1   8     3545.93     3392.55     74.40 o 
  -2   1   8    13159.80    12926.47    190.40 o 
  -1   1   8    10499.48    10085.61    137.38 o 
   0   1   8    25925.15    25970.73    374.91 o 
   1   1   8    10621.12    10586.39    143.34 o 
   2   1   8    12899.76    12667.47    171.78 o 
   3   1   8     3485.91     3383.46     77.94 o 
   4   1   8     2786.36     2556.97     73.74 o 
   5   1   8      854.14      853.33     50.32 o 
   6   1   8    10037.61     9799.70    175.48 o 
   7   1   8      392.69      465.07     67.12 o 
   8   1   8      751.02      789.90     72.99 o 
   9   1   8       83.51       79.51     79.91 o 
  10   1   8     4225.45     3990.58    126.44 o 
  11   1   8      286.84      280.97     60.81 o 
  12   1   8      382.58      373.87     67.11 o 
  13   1   8        0.56      -13.46     59.74 o 
  14   1   8      664.15      598.26     84.85 o 
  15   1   8      100.86       22.19     67.52 o 
  16   1   8       76.63       30.94     73.01 o 
 -16   2   8       16.89       46.91     70.22 o 
 -15   2   8      281.67      304.64     76.88 o 
 -14   2   8       69.08       69.55     64.61 o 
 -13   2   8      707.26      633.67     78.33 o 
 -12   2   8      226.62      147.16     80.19 o 
 -11   2   8      198.93      334.57     75.17 o 
 -10   2   8       11.97       22.23     59.13 o 
  -9   2   8     2777.88     2743.35     90.01 o 
  -8   2   8      375.52      324.66     40.26 o 
  -7   2   8     4283.93     4441.02     97.10 o 
  -6   2   8      186.54      192.60     31.94 o 
  -5   2   8     8036.18     8880.28    136.86 o 
  -4   2   8      249.82      257.88     30.00 o 
  -3   2   8     6258.13     6004.36     97.47 o 
  -2   2   8      380.04      449.02     26.04 o 
  -1   2   8     5173.33     5342.82    120.62 o 
   0   2   8      795.00      844.47     44.68 o 
   1   2   8     5605.72     5684.09    117.62 o 
   2   2   8      399.98      508.71     34.52 o 
   3   2   8     6419.71     6217.97    115.06 o 
   4   2   8      250.29      291.57     36.96 o 
   5   2   8     7715.57     8317.50    155.73 o 
   6   2   8      178.36      176.95     40.63 o 
   7   2   8     4151.50     4449.04    134.74 o 
   8   2   8      423.95      413.82     64.03 o 
   9   2   8     2673.79     2813.25    122.63 o 
  10   2   8        7.30      -10.14     57.42 o 
  11   2   8      113.75       52.63     54.38 o 
  12   2   8      259.51      132.22     61.55 o 
  13   2   8      662.31      747.28     82.27 o 
  14   2   8       70.28      109.53     67.15 o 
  15   2   8      252.60      260.68     82.54 o 
  16   2   8       19.31      186.05     82.88 o 
 -16   3   8       17.45      -22.81     80.61 o 
 -15   3   8      142.33      111.85     81.65 o 
 -14   3   8       24.98       16.64     63.89 o 
 -13   3   8       23.29        7.68     56.84 o 
 -12   3   8       41.66       38.96     55.20 o 
 -11   3   8       41.23       19.94     81.67 o 
 -10   3   8       96.46      141.03     60.31 o 
  -9   3   8       59.40       -5.43     39.41 o 
  -8   3   8      211.80      184.06     42.37 o 
  -7   3   8      215.56      198.86     38.60 o 
  -6   3   8      291.37      259.85     46.60 o 
  -5   3   8     1218.09     1394.89     56.53 o 
  -4   3   8       59.99      131.18     28.32 o 
  -3   3   8      378.20      297.64     31.21 o 
  -2   3   8      193.04      210.11     21.27 o 
  -1   3   8     2167.33     1914.21     63.33 o 
   0   3   8       16.03       74.52     30.20 o 
   1   3   8     1953.49     1777.82    125.90 o 
   2   3   8      209.85      175.04     29.44 o 
   3   3   8      463.49      406.92     37.70 o 
   4   3   8       84.02      101.77     32.52 o 
   5   3   8     1286.14     1323.28     62.64 o 
   6   3   8      339.49      410.02     55.69 o 
   7   3   8      294.10      356.58     60.49 o 
   8   3   8      218.05      183.78     59.33 o 
   9   3   8       85.33       22.18     54.87 o 
  10   3   8      122.46       61.76     62.13 o 
  11   3   8       19.51       10.13     52.27 o 
  12   3   8       41.71      -38.41     54.01 o 
  13   3   8       31.43      104.23     64.48 o 
  14   3   8       22.80       78.80     65.72 o 
  15   3   8      147.66      177.32     77.85 o 
  16   3   8       25.49      -45.22     94.13 o 
 -15   4   8       34.80      -19.94     73.87 o 
 -14   4   8      236.12      272.89     83.97 o 
 -13   4   8      232.02      177.27     72.13 o 
 -12   4   8      170.31      179.74     77.75 o 
 -11   4   8      634.30      741.29     90.67 o 
 -10   4   8      349.71      325.54     52.17 o 
  -9   4   8      519.14      433.74     51.02 o 
  -8   4   8     3385.79     3373.24     91.17 o 
  -7   4   8     1023.21     1129.97     78.36 o 
  -6   4   8     1437.99     1294.43     53.98 o 
  -5   4   8     3396.68     3231.18     81.29 o 
  -4   4   8     4365.11     4482.71     91.29 o 
  -3   4   8     1608.85     1410.90     46.53 o 
  -2   4   8     4582.58     4286.58    114.09 o 
  -1   4   8     1817.06     1674.68     59.28 o 
   0   4   8      438.23      459.53     44.63 o 
   1   4   8     1564.73     1530.38     61.47 o 
   2   4   8     4448.18     3947.25     90.08 o 
   3   4   8     1363.05     1148.08     53.26 o 
   4   4   8     4305.65     4442.70    125.60 o 
   5   4   8     3385.96     3367.95    111.33 o 
   6   4   8     1322.69     1339.47     81.64 o 
   7   4   8     1085.04     1045.28     81.09 o 
   8   4   8     3234.93     2907.84    125.99 o 
   9   4   8      616.21      754.25     81.65 o 
  10   4   8      314.06      262.75     70.37 o 
  11   4   8      644.91      730.93     77.39 o 
  12   4   8      191.11      227.08     65.48 o 
  13   4   8      240.04      260.44     71.17 o 
  14   4   8      275.15      351.94     78.19 o 
  15   4   8       40.87        2.12     72.65 o 
 -15   5   8       39.52       61.85     79.20 o 
 -14   5   8      313.89      373.46     87.16 o 
 -13   5   8      149.65       67.16     76.99 o 
 -12   5   8       50.69       99.68     67.44 o 
 -11   5   8      106.60      192.86     64.72 o 
 -10   5   8     1943.23     2058.60    129.96 o 
  -9   5   8      101.39      111.14     50.68 o 
  -8   5   8      308.56      378.28     46.12 o 
  -7   5   8     1312.75     1349.75     58.97 o 
  -6   5   8     8249.53     7880.55    151.75 o 
  -5   5   8      755.64      812.77     55.65 o 
  -4   5   8     2180.51     2220.72     56.13 o 
  -3   5   8      394.79      361.43     28.59 o 
  -2   5   8     6059.79     6034.80     96.06 o 
  -1   5   8     1654.94     1662.17     58.66 o 
   0   5   8      984.60      970.79     48.83 o 
   1   5   8     1775.25     1695.76     64.57 o 
   2   5   8     5642.55     5562.24    114.45 o 
   3   5   8      323.10      275.87     46.17 o 
   4   5   8     1962.08     1964.34     88.79 o 
   5   5   8      796.80      807.16     66.72 o 
   6   5   8     8035.95     7887.57    191.59 o 
   7   5   8     1297.94     1152.69    174.95 o 
   8   5   8      345.67      403.41     71.24 o 
   9   5   8      109.92      214.70     65.83 o 
  10   5   8     1779.97     1664.66    111.28 o 
  11   5   8      146.04      120.21     83.53 o 
  12   5   8       55.08       95.27     60.34 o 
  13   5   8      145.43        3.28     67.07 o 
  14   5   8      321.19      310.57    112.82 o 
  15   5   8       45.80       -3.20     71.85 o 
 -15   6   8      198.74      347.39     95.44 o 
 -14   6   8       28.90       50.37     78.38 o 
 -13   6   8      329.92      309.38     83.59 o 
 -12   6   8      186.63      160.42     70.00 o 
 -11   6   8      574.12      773.96     75.92 o 
 -10   6   8       90.09       94.38     51.92 o 
  -9   6   8     3031.87     2717.92    103.29 o 
  -8   6   8     1163.23     1157.49     70.97 o 
  -7   6   8     3368.82     3060.26     95.80 o 
  -6   6   8      234.43      309.09     44.31 o 
  -5   6   8     3419.07     3150.97     86.36 o 
  -4   6   8     2856.17     2562.97     72.69 o 
  -3   6   8     1735.68     1775.56     57.72 o 
  -2   6   8     1976.63     1918.54     55.59 o 
  -1   6   8     7521.27     6728.40    137.60 o 
   0   6   8      357.90      378.57     27.61 o 
   1   6   8     7309.02     6628.20    139.10 o 
   2   6   8     1829.95     1931.23     83.67 o 
   3   6   8     1975.87     1985.71     87.66 o 
   4   6   8     2819.66     2830.13    169.87 o 
   5   6   8     3543.03     3382.41    129.92 o 
   6   6   8      215.99      207.88     59.03 o 
   7   6   8     3354.48     3112.69    180.13 o 
   8   6   8     1214.77     1369.99     97.11 o 
   9   6   8     3034.26     2696.33    129.72 o 
  10   6   8       81.38      117.10     63.34 o 
  11   6   8      583.86      563.23    103.81 o 
  12   6   8      169.52      175.06     64.61 o 
  13   6   8      326.27      330.19     74.49 o 
  14   6   8       24.91       35.18     69.83 o 
  15   6   8      211.33      236.77     84.41 o 
 -14   7   8      161.54      102.97     81.26 o 
 -13   7   8       29.31       10.29     70.71 o 
 -12   7   8      296.35      288.00     79.19 o 
 -11   7   8      119.19      206.00     94.95 o 
 -10   7   8      417.23      382.42     61.32 o 
  -9   7   8       36.89       43.08     48.65 o 
  -8   7   8      807.55      862.80     76.63 o 
  -7   7   8      391.47      329.05     49.44 o 
  -6   7   8     1686.33     1794.26     73.21 o 
  -5   7   8     2437.25     2325.43     77.20 o 
  -4   7   8     2898.66     2679.85     76.99 o 
  -3   7   8     4161.97     4007.39     89.52 o 
  -2   7   8     1219.28     1317.59     51.93 o 
  -1   7   8      579.48      612.52     44.64 o 
   0   7   8      522.28      472.11     43.02 o 
   1   7   8      588.36      571.84     55.81 o 
   2   7   8     1218.56     1506.00     98.60 o 
   3   7   8     4353.31     4131.66    126.88 o 
   4   7   8     2808.72     2726.79    110.73 o 
   5   7   8     2340.97     2367.64    107.44 o 
   6   7   8     1637.86     1566.69     97.47 o 
   7   7   8      396.12      473.30     92.20 o 
   8   7   8      598.11      686.32     84.87 o 
   9   7   8       32.20      -49.12     60.08 o 
  10   7   8      408.31      164.05     70.13 o 
  11   7   8       81.68       13.52     91.25 o 
  12   7   8      309.37      408.71    100.91 o 
  13   7   8       30.81       89.58     68.59 o 
  14   7   8      163.39      148.88     79.59 o 
 -14   8   8      165.11      119.95    101.96 o 
 -13   8   8       84.59      170.95     96.68 o 
 -12   8   8       85.07       -1.49     85.26 o 
 -11   8   8      688.29      752.02     88.17 o 
 -10   8   8      204.67      190.15     56.37 o 
  -9   8   8      570.37      648.70     78.80 o 
  -8   8   8     1745.98     1785.36    112.65 o 
  -7   8   8      157.14      167.45     46.46 o 
  -6   8   8      734.76      724.48     56.11 o 
  -5   8   8     1625.97     1738.37     81.35 o 
  -4   8   8     1038.30     1016.39    121.22 o 
  -3   8   8     1386.10     1273.89     65.41 o 
  -2   8   8     1827.08     1911.74    111.24 o 
  -1   8   8      324.26      289.48    131.01 o 
   0   8   8      245.49      209.63     86.21 o 
   1   8   8      474.36      473.42     70.82 o 
   2   8   8     2017.05     2151.72    121.60 o 
   3   8   8     1348.79     1229.22    186.85 o 
   4   8   8      950.44      814.88     76.63 o 
   5   8   8     1479.87     1470.58     94.69 o 
   6   8   8      539.98      389.10     69.29 o 
   7   8   8      146.06       67.09     61.50 o 
   8   8   8     1689.11     1657.78    110.32 o 
   9   8   8      529.82      481.97     86.50 o 
  10   8   8      194.93      259.64     75.59 o 
  11   8   8      656.47      602.03    175.67 o 
  12   8   8       67.11        8.80     61.23 o 
  13   8   8       69.62       51.72     68.57 o 
  14   8   8      165.23      154.63     78.37 o 
 -14   9   8       57.24      102.22    151.34 o 
 -13   9   8       31.57       -7.71    132.07 o 
 -12   9   8       25.42       17.19     87.03 o 
 -11   9   8       25.49       21.46     61.86 o 
 -10   9   8       64.84       44.94     62.17 o 
  -9   9   8       69.31        6.09     57.30 o 
  -8   9   8       41.95       11.07     52.82 o 
  -7   9   8      324.90      362.31     66.43 o 
  -6   9   8      283.64      178.32     52.03 o 
  -5   9   8        4.03       35.02     42.59 o 
  -4   9   8       58.69       61.80     81.76 o 
  -3   9   8       10.70      -65.22     71.26 o 
  -2   9   8      818.13      894.16     88.06 o 
  -1   9   8       29.38        7.41     55.66 o 
   0   9   8       12.55        5.67     54.72 o 
   1   9   8       28.70        4.80    132.69 o 
   2   9   8      854.16      914.00     94.87 o 
   3   9   8       13.44       27.58     52.15 o 
   4   9   8       85.29      133.42     58.16 o 
   5   9   8        5.11      -43.86     52.26 o 
   6   9   8      313.18      287.76     67.02 o 
   7   9   8      347.40      252.39     66.92 o 
   8   9   8       42.53        0.57     61.53 o 
   9   9   8       77.62       57.11     65.64 o 
  10   9   8       78.88       13.58     81.57 o 
  11   9   8       30.61       21.28     70.85 o 
  12   9   8       16.20        2.57     63.39 o 
  13   9   8       25.84      -72.08     66.88 o 
  14   9   8       50.30        3.67     76.66 o 
 -13  10   8      152.02      143.94    146.12 o 
 -12  10   8      120.26      194.12    133.93 o 
 -11  10   8      215.44       59.07     87.94 o 
 -10  10   8       97.76      -36.12     73.86 o 
  -9  10   8      295.44      308.20     85.73 o 
  -8  10   8      441.94      356.30    100.54 o 
  -7  10   8      627.20      660.89    127.53 o 
  -6  10   8      752.20      736.50    124.23 o 
  -5  10   8       29.89       30.47     84.56 o 
  -4  10   8     1036.27     1362.19    142.20 o 
  -3  10   8      379.31      356.81     78.02 o 
  -2  10   8      397.44      374.94     76.97 o 
  -1  10   8     1135.63     1300.11    191.66 o 
   0  10   8      331.71      249.21     70.81 o 
   1  10   8     1230.79     1327.51    120.31 o 
   2  10   8      330.05      359.45     83.29 o 
   3  10   8      405.93      591.69    102.47 o 
   4  10   8      951.89      936.25     85.06 o 
   5  10   8       73.92       93.65     62.83 o 
   6  10   8      743.55      839.96     87.40 o 
   7  10   8      575.49      679.88     84.59 o 
   8  10   8      484.04      389.52    104.25 o 
   9  10   8      257.11      336.36     88.32 o 
  10  10   8       96.12      119.80     72.85 o 
  11  10   8      196.54      345.41     88.45 o 
  12  10   8      116.80      156.94     81.97 o 
  13  10   8      144.86       -0.66     83.32 o 
  -9  11   8       84.16      137.72    116.02 o 
  -8  11   8      160.55      140.46    104.52 o 
  -7  11   8       74.78       46.45     96.81 o 
  -6  11   8      831.20      854.88    132.50 o 
  -5  11   8      773.83      624.83    120.50 o 
  -4  11   8      799.10     1029.98    135.36 o 
  -3  11   8       93.81      156.10     81.11 o 
  -2  11   8     1037.24     1198.05    154.67 o 
  -1  11   8      222.26      139.97     70.55 o 
   0  11   8     1744.24     1709.98    119.94 o 
   1  11   8      274.62      177.87    114.63 o 
   2  11   8     1157.23     1086.49    108.63 o 
   3  11   8      122.26       99.74     74.78 o 
   4  11   8      832.72      817.89     85.89 o 
   5  11   8      773.99      675.28     82.74 o 
   6  11   8      750.82      896.55     95.68 o 
   7  11   8       72.76        5.59     88.52 o 
   8  11   8      122.57      203.53    109.54 o 
   9  11   8       99.33       68.08     73.53 o 
  10  11   8      342.28      509.34     96.33 o 
  11  11   8      123.11       96.44     81.67 o 
  12  11   8      211.49       90.40    163.03 o 
  -6  12   8       59.36     -105.52     83.82 o 
  -5  12   8     2580.10     2651.52    196.92 o 
  -4  12   8       66.86       33.86     93.11 o 
  -3  12   8     1001.22      939.55    123.21 o 
  -2  12   8      377.17      414.27     84.84 o 
  -1  12   8      924.18      949.22    218.65 o 
   0  12   8        0.96        8.90     65.71 o 
   1  12   8      866.12     1061.45    107.00 o 
   2  12   8      302.68      454.59    109.56 o 
   3  12   8     1050.89     1209.61    119.91 o 
   4  12   8       74.72       97.17     79.70 o 
   5  12   8     2596.66     2474.85    295.31 o 
   6  12   8       66.02      110.90     69.47 o 
   7  12   8      285.29      275.53     79.28 o 
   8  12   8        2.06       29.89     70.09 o 
   9  12   8      568.76      558.66     94.48 o 
  10  12   8      139.37      119.53     82.96 o 
  11  12   8      176.64      177.37     87.30 o 
  -5  13   8       88.81      283.53    135.67 o 
  -4  13   8      911.34     1531.63    199.96 o 
  -3  13   8       60.42       68.75     68.54 o 
  -2  13   8       62.20      -48.37     62.63 o 
  -1  13   8      186.13      175.29     74.94 o 
   0  13   8      552.31      519.56     88.95 o 
   1  13   8      176.09      306.25     80.63 o 
   2  13   8       50.89      -27.33     68.26 o 
   3  13   8       75.60      147.64     81.66 o 
   4  13   8      923.66     1026.92    199.28 o 
   5  13   8       69.54      122.18     84.68 o 
   6  13   8       87.69       32.49     70.89 o 
   7  13   8      160.96      212.20     78.48 o 
   8  13   8      180.68      286.88     85.39 o 
   9  13   8       97.39       35.58     81.25 o 
  10  13   8       64.16      113.18     83.70 o 
  11  13   8       15.19      164.02     91.31 o 
  -5  14   8       57.00      -49.24    116.83 o 
  -4  14   8      603.79      697.08    167.76 o 
  -3  14   8      409.13      388.80    147.73 o 
  -2  14   8      391.60      261.46    135.17 o 
  -1  14   8       19.57     -132.07     88.04 o 
   0  14   8      468.63      383.59     89.03 o 
   1  14   8       25.03       -7.81     71.93 o 
   2  14   8      336.23      490.38     95.23 o 
   3  14   8      388.25      368.73     96.71 o 
   4  14   8      603.04      563.68    135.36 o 
   5  14   8       52.86      -74.26    101.60 o 
   6  14   8      324.64      433.69    107.05 o 
   7  14   8       48.09       -7.56     72.88 o 
   8  14   8      126.80      146.80    106.16 o 
   9  14   8        6.88       88.20     85.78 o 
  10  14   8      129.01      125.04    116.67 o 
  -6  15   8      101.96      -17.53    142.95 o 
  -5  15   8       43.32       97.50    154.01 o 
  -4  15   8       36.47       70.26    123.42 o 
  -3  15   8        9.41      189.39    138.04 o 
  -2  15   8      101.20      225.08    132.07 o 
  -1  15   8       79.38       26.18    118.32 o 
   0  15   8       40.19      -80.15    108.19 o 
   1  15   8       62.90       85.00    128.02 o 
   2  15   8      120.70      131.51    138.04 o 
   3  15   8       13.02      -49.18    127.09 o 
   4  15   8       37.90       57.54     91.13 o 
   5  15   8       55.34       34.31     92.54 o 
   6  15   8       83.33       29.28     94.49 o 
   7  15   8        3.99       98.35    133.43 o 
   8  15   8        3.62       25.08     82.42 o 
  -7  16   8      125.32      147.11    177.33 o 
  -6  16   8       10.24     -166.51    155.07 o 
  -5  16   8      262.04      550.34    191.32 o 
  -4  16   8        7.49      -81.14    137.41 o 
  -3  16   8      213.98      293.42    160.29 o 
  -2  16   8       16.29     -170.31    113.54 o 
  -1  16   8      171.59       33.20    121.37 o 
   0  16   8      112.01      165.02    135.36 o 
   1  16   8      179.94      156.88    139.78 o 
   2  16   8       19.33     -136.92    125.72 o 
   3  16   8      215.56      166.39    156.44 o 
   4  16   8        8.80      -38.36    144.50 o 
   5  16   8      258.45      200.59    171.24 o 
   6  16   8       12.55       82.07    159.61 o 
   7  16   8      133.82      135.86    174.97 o 
  -4  17   8      179.56      557.67    194.37 o 
  -3  17   8        0.78      140.83    144.38 o 
  -2  17   8      104.35      -91.46    130.20 o 
  -1  17   8        2.65      163.59    141.02 o 
   0  17   8      364.98      358.27    157.99 o 
   1  17   8        5.71     -125.41    140.27 o 
   2  17   8      108.38      183.11    161.54 o 
   3  17   8        2.67      -78.66    152.27 o 
   4  17   8      190.84      141.52    174.04 o 
   1   0   9     2923.20     2746.91     62.81 o 
   2   0   9     1403.04     1341.93     43.76 o 
   3   0   9     1884.87     1977.63     55.39 o 
   4   0   9     3962.19     3904.44     81.80 o 
   5   0   9     3135.12     2976.04    102.04 o 
   6   0   9      301.55      389.44     45.34 o 
   7   0   9      200.70      170.23     44.27 o 
   8   0   9      852.20      941.68     67.28 o 
   9   0   9      263.97      311.76     65.63 o 
  10   0   9       11.86      -42.27     46.48 o 
  11   0   9      191.87       81.67     53.83 o 
  12   0   9       50.04       28.78     62.95 o 
  13   0   9       35.19       87.28     61.68 o 
  14   0   9      391.69      303.28     74.66 o 
  15   0   9        1.65       13.47     67.52 o 
  16   0   9        8.79       19.05     73.84 o 
 -16   1   9      106.03      -36.93     71.03 o 
 -15   1   9      139.78      166.29     72.03 o 
 -14   1   9       41.99      -32.75     62.35 o 
 -13   1   9      333.84      311.87     68.91 o 
 -12   1   9      385.59      541.78     70.64 o 
 -11   1   9      567.56      626.60     68.96 o 
 -10   1   9       79.12      178.88     52.92 o 
  -9   1   9     2669.46     2710.23     90.87 o 
  -8   1   9     2406.21     2500.15     81.26 o 
  -7   1   9     1382.05     1363.85     68.86 o 
  -6   1   9     1974.79     2253.77     68.58 o 
  -5   1   9     7930.52     7801.62    128.79 o 
  -4   1   9     5969.30     5644.15    110.09 o 
  -3   1   9     4135.39     4109.23     85.21 o 
  -2   1   9      712.41      801.58     36.20 o 
  -1   1   9     6047.97     5430.48     87.39 o 
   0   1   9    11097.64    12259.33    223.06 o 
   1   1   9     5707.20     5105.34     86.24 o 
   2   1   9      790.16      847.90     44.32 o 
   3   1   9     4052.15     4172.39     89.99 o 
   4   1   9     5812.01     5575.69    112.92 o 
   5   1   9     7758.43     7891.10    147.79 o 
   6   1   9     2094.72     2250.99     80.27 o 
   7   1   9     1307.83     1300.32     69.35 o 
   8   1   9     2083.84     2211.10     91.29 o 
   9   1   9     2833.53     3073.54    124.98 o 
  10   1   9       66.63       86.63     52.99 o 
  11   1   9      554.93      485.67     68.43 o 
  12   1   9      433.57      449.46     70.44 o 
  13   1   9      302.85      336.45     71.37 o 
  14   1   9       46.91      -10.97     64.18 o 
  15   1   9      128.05      162.42     75.36 o 
  16   1   9      113.43       75.09     77.71 o 
 -15   2   9      236.72      235.99     76.94 o 
 -14   2   9       83.47       51.74     65.09 o 
 -13   2   9       89.66       17.15     57.94 o 
 -12   2   9      691.25      695.96     86.96 o 
 -11   2   9      279.64      278.24     56.82 o 
 -10   2   9      349.29      428.04     54.76 o 
  -9   2   9      543.35      576.99     69.75 o 
  -8   2   9     1414.30     1416.55     59.97 o 
  -7   2   9     2239.76     2207.80     66.23 o 
  -6   2   9     1030.43     1005.57     46.35 o 
  -5   2   9     1918.38     1950.89     66.33 o 
  -4   2   9     7786.26     7752.55    163.37 o 
  -3   2   9     2689.53     2850.06     69.88 o 
  -2   2   9     1222.06     1260.60     39.68 o 
  -1   2   9     9174.99     9632.25    157.84 o 
   0   2   9    13980.69    14103.32    213.20 o 
   1   2   9     9227.91     9501.32    178.37 o 
   2   2   9     1357.05     1500.04     53.79 o 
   3   2   9     2614.03     2762.81     74.53 o 
   4   2   9     7870.61     7795.82    142.61 o 
   5   2   9     1685.00     1751.10     68.92 o 
   6   2   9     1052.42     1039.36     61.11 o 
   7   2   9     2268.32     2240.83     86.55 o 
   8   2   9     1362.72     1335.50     94.80 o 
   9   2   9      579.09      666.64     79.55 o 
  10   2   9      354.03      393.69     74.41 o 
  11   2   9      343.09      336.60     63.52 o 
  12   2   9      582.57      510.39    104.83 o 
  13   2   9       62.74       49.45     62.98 o 
  14   2   9       85.74       80.83     66.97 o 
  15   2   9      231.54      296.78     80.77 o 
 -15   3   9      252.40      380.86     91.75 o 
 -14   3   9       31.25       18.52     72.55 o 
 -13   3   9      206.58      172.08     63.80 o 
 -12   3   9      914.68      711.38     75.40 o 
 -11   3   9      447.97      494.24     64.14 o 
 -10   3   9      189.14      230.74     50.04 o 
  -9   3   9      680.86      725.16     81.35 o 
  -8   3   9     4854.35     4860.90    111.17 o 
  -7   3   9     1968.78     2048.97     70.89 o 
  -6   3   9      315.19      374.43     42.62 o 
  -5   3   9     3374.21     3304.14     84.60 o 
  -4   3   9    15879.88    15018.08    237.03 o 
  -3   3   9     2331.06     2135.23     68.68 o 
  -2   3   9     2112.72     2012.71     73.48 o 
  -1   3   9     3965.29     4300.16    104.40 o 
   0   3   9     6056.56     6300.24    131.98 o 
   1   3   9     4499.41     4549.08    107.02 o 
   2   3   9     2069.54     1999.48     63.30 o 
   3   3   9     2825.30     2667.85     73.35 o 
   4   3   9    15982.13    14876.84    233.68 o 
   5   3   9     3617.43     3765.00     97.73 o 
   6   3   9      308.12      271.93     46.25 o 
   7   3   9     1996.71     2082.02    214.74 o 
   8   3   9     4954.62     5143.34    161.60 o 
   9   3   9      649.81      655.13     77.89 o 
  10   3   9      182.00      286.69     72.99 o 
  11   3   9      341.85      321.11     64.19 o 
  12   3   9      984.38      767.67     80.67 o 
  13   3   9      198.85       89.96     65.34 o 
  14   3   9       31.02       45.45     67.06 o 
  15   3   9      256.37      323.38     83.14 o 
 -15   4   9      104.19      -35.07     77.68 o 
 -14   4   9       71.45       72.30     74.45 o 
 -13   4   9       76.67       32.65     67.31 o 
 -12   4   9      371.67      291.21     72.92 o 
 -11   4   9       42.57       11.48     65.81 o 
 -10   4   9      528.94      494.56     55.99 o 
  -9   4   9     1026.18     1181.74     73.15 o 
  -8   4   9     1776.86     1718.76     71.97 o 
  -7   4   9     1572.18     1543.59     66.55 o 
  -6   4   9      240.78      221.58     36.09 o 
  -5   4   9     3389.14     3640.37    101.35 o 
  -4   4   9     2268.60     2294.67     64.72 o 
  -3   4   9     1401.64     1426.74     47.43 o 
  -2   4   9     2367.49     2362.83     88.31 o 
  -1   4   9     1331.98     1359.60     58.90 o 
   0   4   9      218.67      123.26     41.34 o 
   1   4   9     1514.93     1478.66     62.74 o 
   2   4   9     2431.15     2325.81     69.60 o 
   3   4   9     1203.20     1190.85     56.04 o 
   4   4   9     2097.42     2326.34     76.99 o 
   5   4   9     3369.98     3591.43     99.57 o 
   6   4   9      211.57      142.28     54.09 o 
   7   4   9     1678.23     1547.40     93.28 o 
   8   4   9     1846.21     1814.92    104.23 o 
   9   4   9      970.97      910.10     88.55 o 
  10   4   9      458.01      319.22     89.02 o 
  11   4   9       27.62      -49.15    106.45 o 
  12   4   9      362.24      223.69     66.70 o 
  13   4   9       77.59       77.08     65.06 o 
  14   4   9       72.08      100.07     72.58 o 
  15   4   9      108.79      129.91     77.29 o 
 -15   5   9       99.39      187.01     87.84 o 
 -14   5   9      196.67      146.86     80.41 o 
 -13   5   9      529.51      652.42     91.77 o 
 -12   5   9       69.22       42.07     65.40 o 
 -11   5   9      753.08      792.02     74.72 o 
 -10   5   9      502.59      565.44     65.20 o 
  -9   5   9     1792.39     2006.57     91.05 o 
  -8   5   9      198.07      247.62     66.47 o 
  -7   5   9     2227.04     2129.45    100.62 o 
  -6   5   9     1156.12     1189.41     77.81 o 
  -5   5   9     3975.39     3858.33     94.84 o 
  -4   5   9       36.86       50.07     31.00 o 
  -3   5   9     1910.86     1781.68     58.08 o 
  -2   5   9     2916.42     2896.72    113.12 o 
  -1   5   9     2703.80     2671.37     90.12 o 
   0   5   9       52.17        3.72     27.91 o 
   1   5   9     2641.75     2561.17     81.47 o 
   2   5   9     3363.31     3081.89     81.55 o 
   3   5   9     2108.93     2013.62     70.09 o 
   4   5   9       43.66       58.49     43.39 o 
   5   5   9     3681.94     3473.23    121.08 o 
   6   5   9     1152.41     1334.01    116.55 o 
   7   5   9     2148.06     2144.61    191.44 o 
   8   5   9      207.52      248.29     65.11 o 
   9   5   9     1919.79     2023.16    161.85 o 
  10   5   9      509.80      365.29     76.92 o 
  11   5   9      746.41      746.48     91.14 o 
  12   5   9       79.57      -27.20     57.32 o 
  13   5   9      503.55      603.71     83.85 o 
  14   5   9      206.82      257.60     78.87 o 
  15   5   9      102.43      139.39     80.30 o 
 -15   6   9       35.88       -5.36    100.68 o 
 -14   6   9        8.97       51.75     96.59 o 
 -13   6   9       85.67       74.01     72.77 o 
 -12   6   9       82.50      159.25     71.48 o 
 -11   6   9      138.15       74.61     55.30 o 
 -10   6   9       28.05       54.17     50.33 o 
  -9   6   9      262.66      297.65     57.46 o 
  -8   6   9      106.22      114.08     77.72 o 
  -7   6   9      261.91      283.76     47.49 o 
  -6   6   9       42.22       35.26     37.85 o 
  -5   6   9      106.85      101.40     36.52 o 
  -4   6   9     1258.64     1370.02     56.77 o 
  -3   6   9     1400.24     1329.22    116.63 o 
  -2   6   9      240.32      282.83     41.06 o 
  -1   6   9      684.21      725.94     71.05 o 
   0   6   9       45.92       55.87     29.19 o 
   1   6   9      746.04      755.45     64.99 o 
   2   6   9      236.41      152.08     45.45 o 
   3   6   9     1325.37     1270.55     75.88 o 
   4   6   9     1287.26     1339.36    149.99 o 
   5   6   9      130.79      124.68     54.06 o 
   6   6   9       53.40      -26.54     56.48 o 
   7   6   9      279.41      321.75     66.04 o 
   8   6   9      141.62      109.94     70.79 o 
   9   6   9      278.24      297.17     72.73 o 
  10   6   9       36.30       29.10     61.54 o 
  11   6   9      160.39      195.07     74.52 o 
  12   6   9       72.26       94.40     65.00 o 
  13   6   9       77.53      -12.96     69.45 o 
  14   6   9        6.57      -23.39     70.21 o 
  15   6   9       43.07       42.80     79.35 o 
 -14   7   9       89.59       66.27    153.08 o 
 -13   7   9       46.38       73.02     89.54 o 
 -12   7   9      308.86      371.22    154.73 o 
 -11   7   9      181.25      172.08     70.08 o 
 -10   7   9      214.17      219.96     66.84 o 
  -9   7   9        0.80       39.34     55.33 o 
  -8   7   9     1059.01     1116.64    167.89 o 
  -7   7   9       84.41       -8.09     93.09 o 
  -6   7   9     1030.89     1152.80     74.51 o 
  -5   7   9       36.00       62.22     41.55 o 
  -4   7   9    10029.98     9985.62    198.46 o 
  -3   7   9      536.90      420.06     60.17 o 
  -2   7   9     1001.82     1052.98     85.95 o 
  -1   7   9      792.35      777.32     51.51 o 
   0   7   9     3168.76     3071.36    203.48 o 
   1   7   9      787.89      735.40     78.76 o 
   2   7   9     1002.67     1010.16    125.75 o 
   3   7   9      552.21      431.46     69.74 o 
   4   7   9     9949.92     9878.66    222.80 o 
   5   7   9       56.17      -21.70     51.67 o 
   6   7   9      963.57     1178.10     87.38 o 
   7   7   9       62.22       58.22     57.37 o 
   8   7   9     1007.79     1166.83     96.36 o 
   9   7   9        2.43       48.92     61.34 o 
  10   7   9      213.83      168.65     71.53 o 
  11   7   9      168.35      -49.96     76.27 o 
  12   7   9      299.56      299.86     85.04 o 
  13   7   9       48.17       81.16     70.32 o 
  14   7   9       94.30       99.89     82.86 o 
 -14   8   9       62.84       24.50    140.02 o 
 -13   8   9      116.08      220.92    137.91 o 
 -12   8   9      227.92       72.93    121.18 o 
 -11   8   9      163.17      212.10     87.52 o 
 -10   8   9      101.73      117.24    132.00 o 
  -9   8   9      165.64       37.28     73.79 o 
  -8   8   9      434.27      526.51     93.76 o 
  -7   8   9      210.13      163.63     96.84 o 
  -6   8   9      235.05      144.03     64.69 o 
  -5   8   9     2328.02     2204.13    113.93 o 
  -4   8   9     1378.71     1403.99    172.05 o 
  -3   8   9     2941.94     2636.75    112.35 o 
  -2   8   9      585.49      830.18    135.49 o 
  -1   8   9     1560.97     1510.09    140.86 o 
   0   8   9     1009.15     1054.16     91.01 o 
   1   8   9     1481.80     1419.88    102.88 o 
   2   8   9      551.11      634.14    116.12 o 
   3   8   9     3016.56     2909.42    114.80 o 
   4   8   9     1293.02     1308.05    120.49 o 
   5   8   9     2220.67     2116.82    110.15 o 
   6   8   9      177.47      126.86     60.61 o 
   7   8   9      218.60       23.10     99.78 o 
   8   8   9      427.92      591.83     84.05 o 
   9   8   9      137.26      172.82     70.92 o 
  10   8   9      136.83      250.35     77.90 o 
  11   8   9      166.70      224.49     80.24 o 
  12   8   9      232.39      256.74     81.90 o 
  13   8   9      120.07       24.94     67.78 o 
  14   8   9       58.24      -33.54     72.59 o 
 -13   9   9      203.47      331.66    152.09 o 
 -12   9   9      209.52      251.95    101.09 o 
 -11   9   9      334.79      393.64     94.65 o 
 -10   9   9      248.40      173.95     82.68 o 
  -9   9   9      461.49      324.97     85.05 o 
  -8   9   9      286.43      320.84     80.71 o 
  -7   9   9      385.30      313.21     75.01 o 
  -6   9   9      147.12      193.67     66.86 o 
  -5   9   9     2096.90     1845.88    166.95 o 
  -4   9   9     1389.52     1595.05    154.70 o 
  -3   9   9      802.51      816.65    123.73 o 
  -2   9   9     1842.31     2048.94    121.22 o 
  -1   9   9     1430.52     1550.13    109.30 o 
   0   9   9     1888.65     2020.88    313.94 o 
   1   9   9     1566.61     1514.82    110.38 o 
   2   9   9     1834.16     1773.63    158.40 o 
   3   9   9      975.48      934.41    100.51 o 
   4   9   9     1449.64     1432.10     95.44 o 
   5   9   9     2124.11     2006.27    111.25 o 
   6   9   9      186.78      174.22     65.18 o 
   7   9   9      353.21      240.46     69.36 o 
   8   9   9      401.71      348.90     96.14 o 
   9   9   9      462.77      500.09     84.71 o 
  10   9   9      210.61      255.04     87.21 o 
  11   9   9      302.69      378.81     89.38 o 
  12   9   9      211.03      138.94     83.07 o 
  13   9   9      203.72      150.16     74.36 o 
 -13  10   9      132.20       85.31    146.86 o 
 -12  10   9       46.02       94.24     92.49 o 
 -11  10   9      135.66       92.53     84.86 o 
 -10  10   9       76.62      117.78     84.47 o 
  -9  10   9      424.16      505.57    135.17 o 
  -8  10   9       10.78      159.30    103.15 o 
  -7  10   9      551.37      525.78    123.98 o 
  -6  10   9      254.99      160.42     97.06 o 
  -5  10   9      460.79      454.65    115.22 o 
  -4  10   9      407.18      592.62    117.45 o 
  -3  10   9      261.44      212.91     72.57 o 
  -2  10   9      828.87     1038.73     99.33 o 
  -1  10   9     1320.62     1367.69    109.16 o 
   0  10   9        9.42       29.68     64.79 o 
   1  10   9     1287.90     1409.88    112.75 o 
   2  10   9     1017.86     1070.48    230.90 o 
   3  10   9      376.02      257.23     77.89 o 
   4  10   9      430.64      424.47     73.14 o 
   5  10   9      496.24      417.42     73.55 o 
   6  10   9      212.60      346.25     99.31 o 
   7  10   9      538.87      645.22     84.57 o 
   8  10   9        5.19       25.21     63.46 o 
   9  10   9      477.31      389.05     84.66 o 
  10  10   9       71.85      -30.43     70.03 o 
  11  10   9      137.98      174.43     80.15 o 
  12  10   9       39.10        3.24     79.86 o 
  13  10   9      120.37        6.67     88.79 o 
 -10  11   9      422.73      488.53    137.35 o 
  -9  11   9      201.14      179.69    116.46 o 
  -8  11   9      217.21      200.65    109.06 o 
  -7  11   9       84.73       15.05    103.65 o 
  -6  11   9      931.38      842.14    137.54 o 
  -5  11   9      396.60      284.53    104.71 o 
  -4  11   9      801.50      773.80    125.72 o 
  -3  11   9      222.96      273.29     83.91 o 
  -2  11   9      738.04      681.67     91.52 o 
  -1  11   9      107.72      169.36     71.46 o 
   0  11   9      228.80      116.91     71.91 o 
   1  11   9      138.24      110.00     72.11 o 
   2  11   9      903.72      904.67    103.14 o 
   3  11   9      252.85      262.34     82.03 o 
   4  11   9      841.65      888.18    141.39 o 
   5  11   9      387.81      332.87     74.73 o 
   6  11   9      980.82     1178.04    100.33 o 
   7  11   9       98.32      139.47     70.66 o 
   8  11   9      208.70      223.06     77.43 o 
   9  11   9      193.66      433.72     87.33 o 
  10  11   9      449.07      630.30    100.52 o 
  11  11   9       13.74     -113.22     75.48 o 
  12  11   9       48.11      -64.47     81.86 o 
  -7  12   9       10.24      -42.22     98.49 o 
  -6  12   9      236.06      215.38    108.81 o 
  -5  12   9       11.50       57.70     96.94 o 
  -4  12   9       33.19      147.26     71.84 o 
  -3  12   9      189.22      105.34    167.91 o 
  -2  12   9       96.41       89.04     73.18 o 
  -1  12   9       29.37       22.92     65.08 o 
   0  12   9      853.65      743.47     95.95 o 
   1  12   9       33.68      -73.31     60.54 o 
   2  12   9       92.69      108.84    170.96 o 
   3  12   9      202.03      220.34    125.38 o 
   4  12   9       31.68      -79.39     70.24 o 
   5  12   9       10.83       35.55     66.23 o 
   6  12   9      254.44      261.93     75.56 o 
   7  12   9       11.02       39.21     99.21 o 
   8  12   9      200.53      167.73     78.07 o 
   9  12   9       88.66       32.14     76.38 o 
  10  12   9       11.03       19.19     79.15 o 
  11  12   9       41.40       45.33     85.49 o 
  -5  13   9      522.54      621.53    163.65 o 
  -4  13   9      533.59      505.41     95.74 o 
  -3  13   9      531.89      424.81     90.71 o 
  -2  13   9       24.33      -23.87     67.75 o 
  -1  13   9      659.44      594.83    118.76 o 
   0  13   9      644.50      637.64     95.78 o 
   1  13   9      683.76      851.59    102.88 o 
   2  13   9       24.86       47.23     76.14 o 
   3  13   9      625.93      746.19    108.74 o 
   4  13   9      552.47      523.09    100.29 o 
   5  13   9      528.00      408.43    101.83 o 
   6  13   9      126.19      163.22     75.29 o 
   7  13   9      266.67      296.10     82.99 o 
   8  13   9      152.01      210.35     96.51 o 
   9  13   9      279.27      279.76     91.45 o 
  10  13   9       14.31     -158.26    105.51 o 
  -6  14   9       97.36      169.00    150.84 o 
  -5  14   9      165.37      301.38    149.23 o 
  -4  14   9      183.78      -88.42    112.98 o 
  -3  14   9       13.23       44.02    117.58 o 
  -2  14   9      190.76      308.15    139.78 o 
  -1  14   9      281.32      285.35     88.20 o 
   0  14   9      340.23      360.04    122.89 o 
   1  14   9      261.87      508.24     99.19 o 
   2  14   9      236.81      128.83     83.72 o 
   3  14   9       10.86      -35.13     77.36 o 
   4  14   9      186.65      181.60     94.64 o 
   5  14   9      178.72       39.23     86.24 o 
   6  14   9       97.70       29.47     91.67 o 
   7  14   9      171.38      160.92     80.39 o 
   8  14   9       92.62       88.61     84.20 o 
   9  14   9      262.98      305.90    149.42 o 
  -6  15   9      371.35      472.99    189.95 o 
  -5  15   9      183.31      219.36    161.91 o 
  -4  15   9        3.16      125.66    132.87 o 
  -3  15   9       88.30        5.04    126.53 o 
  -2  15   9      422.94      556.87    155.38 o 
  -1  15   9       59.78       70.39    111.30 o 
   0  15   9        0.05       28.79    108.31 o 
   1  15   9       49.10       32.52    121.31 o 
   2  15   9      427.70      281.36    153.33 o 
   3  15   9       58.82      117.48    190.39 o 
   4  15   9        2.63      -14.16     85.40 o 
   5  15   9      192.67      174.42    100.42 o 
   6  15   9      389.01      409.59    129.45 o 
   7  15   9       72.43       79.18    102.85 o 
   8  15   9       20.95      -24.01     84.44 o 
  -6  16   9       92.95      -26.67    169.31 o 
  -5  16   9       38.07      161.72    169.37 o 
  -4  16   9       20.47      -43.52    141.95 o 
  -3  16   9       51.09      167.57    149.48 o 
  -2  16   9      157.97      320.22    158.55 o 
  -1  16   9      103.03      174.47    141.27 o 
   0  16   9        0.24      -47.19    123.92 o 
   1  16   9       87.67      193.75    147.80 o 
   2  16   9      123.17      -40.10    139.34 o 
   3  16   9       49.99      -50.99    138.84 o 
   4  16   9       21.87     -151.34    141.21 o 
   5  16   9       48.05      278.00    169.56 o 
   6  16   9      106.22      179.07    177.52 o 
  -3  17   9       92.08      177.58    165.58 o 
  -2  17   9       31.27       82.20    154.01 o 
  -1  17   9       41.31      -91.53    134.49 o 
   0  17   9       31.02      -36.62    147.98 o 
   1  17   9       34.03     -109.25    151.47 o 
   2  17   9       25.45     -210.41    142.08 o 
   3  17   9       95.73       68.40    167.32 o 
   0   0  10    11903.57    10092.82    366.17 o 
   1   0  10     1351.10     1390.76     69.65 o 
   2   0  10      557.83      658.50     51.11 o 
   3   0  10      659.04      704.39     38.97 o 
   4   0  10    12302.00    12134.45    175.67 o 
   5   0  10      391.05      364.10     41.84 o 
   6   0  10      749.58      773.52     72.04 o 
   7   0  10      347.99      236.60     47.49 o 
   8   0  10     1544.13     1633.89     79.50 o 
   9   0  10        4.63       28.33     46.94 o 
  10   0  10     1007.00      850.02     72.10 o 
  11   0  10       31.33      -20.90     48.99 o 
  12   0  10     1553.52     1653.05     98.37 o 
  13   0  10      133.88       79.15     60.29 o 
  14   0  10       89.45       59.67     64.61 o 
  15   0  10        2.89      -38.29     65.80 o 
 -15   1  10      299.78      217.40     75.93 o 
 -14   1  10      233.55      293.56     73.43 o 
 -13   1  10      245.06      235.20     65.36 o 
 -12   1  10      551.53      396.81     70.90 o 
 -11   1  10      828.16      991.10     76.82 o 
 -10   1  10      165.33      136.21     52.97 o 
  -9   1  10     1325.89     1350.41     70.99 o 
  -8   1  10     1983.78     2033.96    111.78 o 
  -7   1  10      742.12      756.87     58.74 o 
  -6   1  10      449.17      469.68     60.24 o 
  -5   1  10     1612.26     1591.01     57.82 o 
  -4   1  10     2181.81     2177.07     68.63 o 
  -3   1  10     5249.68     5006.44     96.69 o 
  -2   1  10     2236.25     2213.57     53.10 o 
  -1   1  10     4372.65     4293.76     79.10 o 
   0   1  10     6614.28     6593.53    117.52 o 
   1   1  10     4447.57     4414.18     79.55 o 
   2   1  10     1893.83     1872.03     56.32 o 
   3   1  10     4937.20     4631.61     90.41 o 
   4   1  10     2147.12     2188.87     71.40 o 
   5   1  10     1566.53     1505.88     65.35 o 
   6   1  10      351.56      237.38     44.45 o 
   7   1  10      773.31      816.11     70.21 o 
   8   1  10     2000.13     2343.43     93.07 o 
   9   1  10     1272.95     1198.31     90.90 o 
  10   1  10      176.44      125.23     62.01 o 
  11   1  10      800.84      775.48     76.86 o 
  12   1  10      493.94      512.80     71.53 o 
  13   1  10      277.78      229.71     69.34 o 
  14   1  10      216.33      235.92     72.29 o 
  15   1  10      336.16      407.98     82.32 o 
 -15   2  10       66.22        1.92     68.39 o 
 -14   2  10        6.88      -71.21     60.13 o 
 -13   2  10      475.26      405.56     72.66 o 
 -12   2  10       64.83       65.67     56.18 o 
 -11   2  10        8.63       -0.63     48.77 o 
 -10   2  10      424.28      385.25     52.62 o 
  -9   2  10     1184.26     1191.24     67.69 o 
  -8   2  10      620.67      743.14     54.62 o 
  -7   2  10     1013.06      965.05     50.87 o 
  -6   2  10      613.73      666.30     58.61 o 
  -5   2  10     1945.81     2081.28     63.62 o 
  -4   2  10     1131.94     1171.43     46.84 o 
  -3   2  10     2337.65     2483.62     60.14 o 
  -2   2  10     2216.16     2312.70     73.55 o 
  -1   2  10     1328.10     1211.02     52.53 o 
   0   2  10      715.45      711.17     45.91 o 
   1   2  10     1615.76     1483.03     80.91 o 
   2   2  10     2398.24     2556.15     70.23 o 
   3   2  10     2244.70     2458.59     75.81 o 
   4   2  10      963.89      917.72     62.47 o 
   5   2  10     1699.74     1900.04     73.36 o 
   6   2  10      703.31      732.26     66.89 o 
   7   2  10      994.13      950.75    107.88 o 
   8   2  10      768.94      822.93    151.35 o 
   9   2  10     1154.41     1039.00     91.36 o 
  10   2  10      420.04      395.76     73.16 o 
  11   2  10        2.14       16.08     65.67 o 
  12   2  10       85.03      106.09     63.12 o 
  13   2  10      463.05      383.05     75.28 o 
  14   2  10        7.89        7.73     64.19 o 
  15   2  10       59.72      141.58     73.71 o 
 -15   3  10      136.60       22.20     79.96 o 
 -14   3  10       85.37        9.21     71.63 o 
 -13   3  10      301.39      304.01     87.76 o 
 -12   3  10      106.62       65.52     55.95 o 
 -11   3  10      349.78      329.45     67.06 o 
 -10   3  10      315.26      208.58     50.45 o 
  -9   3  10      119.63       67.32     42.82 o 
  -8   3  10      336.28      345.40     47.39 o 
  -7   3  10      559.48      633.50     54.69 o 
  -6   3  10      151.12      208.19     42.17 o 
  -5   3  10     2475.19     2420.64     74.94 o 
  -4   3  10     2176.72     2374.13     67.55 o 
  -3   3  10     5354.94     4860.49     92.67 o 
  -2   3  10     4200.59     4414.98    166.85 o 
  -1   3  10       32.99       63.56     31.35 o 
   0   3  10       31.86       -2.81     29.75 o 
   1   3  10      110.79      106.51     33.85 o 
   2   3  10     4484.02     4584.01     98.86 o 
   3   3  10     5381.78     4930.40    107.05 o 
   4   3  10     2255.10     2362.52     77.43 o 
   5   3  10     2733.03     2905.02    123.01 o 
   6   3  10      132.65      128.74     43.53 o 
   7   3  10      451.79      566.60     96.21 o 
   8   3  10      302.64      346.54     90.43 o 
   9   3  10      103.83      156.83     63.24 o 
  10   3  10      285.60      290.04     73.25 o 
  11   3  10      304.83      371.89     80.55 o 
  12   3  10      112.49      124.72     61.27 o 
  13   3  10      315.35      215.45     69.23 o 
  14   3  10       76.31       -3.92     67.32 o 
  15   3  10      114.91       73.84     74.26 o 
 -15   4  10       10.12      -12.98     75.70 o 
 -14   4  10       13.68      -73.76     65.90 o 
 -13   4  10      264.85      173.99     74.65 o 
 -12   4  10      568.28      593.80    122.07 o 
 -11   4  10      111.16      121.97     55.47 o 
 -10   4  10      143.05      110.54     52.10 o 
  -9   4  10      472.26      503.66     64.97 o 
  -8   4  10     2080.22     2210.79     78.42 o 
  -7   4  10       27.68       58.58     36.86 o 
  -6   4  10      356.08      359.93     44.60 o 
  -5   4  10      677.19      735.58     47.47 o 
  -4   4  10     3116.93     3236.47     77.81 o 
  -3   4  10     1111.37     1224.67     45.25 o 
  -2   4  10      171.87      191.32     41.45 o 
  -1   4  10      662.93      788.61     76.87 o 
   0   4  10      151.10       98.88     33.66 o 
   1   4  10      591.04      597.03     48.13 o 
   2   4  10      171.45      198.14     35.32 o 
   3   4  10     1145.93     1187.77     77.21 o 
   4   4  10     3326.18     3319.49     92.39 o 
   5   4  10      654.48      658.36     54.42 o 
   6   4  10      351.36      351.87     63.17 o 
   7   4  10       41.59      110.90    100.03 o 
   8   4  10     1952.76     2212.63    124.33 o 
   9   4  10      504.59      395.69     74.18 o 
  10   4  10      140.23      174.88     67.04 o 
  11   4  10      106.07       97.36     68.72 o 
  12   4  10      537.11      490.64     74.89 o 
  13   4  10      261.19      319.40     73.94 o 
  14   4  10       15.55       45.38     68.98 o 
  15   4  10       14.30       40.45     75.33 o 
 -15   5  10      229.67      126.01    107.82 o 
 -14   5  10      128.58      101.52     97.24 o 
 -13   5  10       79.03       81.74     98.21 o 
 -12   5  10      552.22      669.96     85.70 o 
 -11   5  10      422.37      339.96     64.67 o 
 -10   5  10      644.59      673.30     68.67 o 
  -9   5  10     2496.20     2520.98     98.63 o 
  -8   5  10       86.18      -25.90     43.26 o 
  -7   5  10     2549.17     2437.02     88.46 o 
  -6   5  10      883.41     1064.81     90.66 o 
  -5   5  10     4042.06     3800.42    111.77 o 
  -4   5  10     6145.10     6161.85    134.49 o 
  -3   5  10     6910.13     6700.32    139.70 o 
  -2   5  10      239.36      326.76     68.89 o 
  -1   5  10     1282.28     1222.29    113.39 o 
   0   5  10     1350.98     1372.22    113.12 o 
   1   5  10     1277.36     1097.45     60.21 o 
   2   5  10      281.94      380.99     41.09 o 
   3   5  10     6792.26     6694.02    149.26 o 
   4   5  10     6161.31     6293.99    134.05 o 
   5   5  10     3955.74     3701.71    129.67 o 
   6   5  10      973.04      921.91     80.25 o 
   7   5  10     2664.19     2648.90    160.36 o 
   8   5  10      132.04      137.89     63.33 o 
   9   5  10     2429.70     2081.77    118.83 o 
  10   5  10      649.13      601.93    108.40 o 
  11   5  10      368.92      496.22    110.54 o 
  12   5  10      541.86      488.19     91.87 o 
  13   5  10      101.57      105.27     69.99 o 
  14   5  10      122.42      -11.80     71.68 o 
  15   5  10      231.38      198.47     83.31 o 
 -14   6  10      126.69      155.25    100.06 o 
 -13   6  10       59.95       22.71     87.40 o 
 -12   6  10      378.17      280.03     95.65 o 
 -11   6  10       13.96      -68.26     77.77 o 
 -10   6  10     1109.26      936.12     88.50 o 
  -9   6  10      278.07      270.27     64.83 o 
  -8   6  10     1564.75     1642.63     94.37 o 
  -7   6  10      187.15      297.05     56.54 o 
  -6   6  10     1317.48     1348.28     77.48 o 
  -5   6  10      235.88      200.74     46.33 o 
  -4   6  10     7612.93     7440.44    244.51 o 
  -3   6  10      385.61      396.57     96.75 o 
  -2   6  10      586.45      556.04    101.35 o 
  -1   6  10     1233.88     1254.75     90.61 o 
   0   6  10     2551.31     2537.66    117.81 o 
   1   6  10     1272.50     1211.79     69.55 o 
   2   6  10      658.97      708.04     55.99 o 
   3   6  10      295.25      376.35     63.41 o 
   4   6  10     7859.99     7760.26    255.71 o 
   5   6  10      226.35      228.10     57.23 o 
   6   6  10     1369.55     1279.08    101.24 o 
   7   6  10      217.77      242.03     64.86 o 
   8   6  10     1659.20     1583.70    107.27 o 
   9   6  10      261.42      205.84     69.68 o 
  10   6  10     1141.83     1108.33    100.01 o 
  11   6  10       13.52      140.89     69.87 o 
  12   6  10      419.55      530.70     92.13 o 
  13   6  10       52.32       81.22     68.64 o 
  14   6  10      118.50       79.25     76.25 o 
 -14   7  10        5.41      -36.81    139.22 o 
 -13   7  10      490.48      534.61    157.31 o 
 -12   7  10       42.76      163.04    158.12 o 
 -11   7  10      302.26      504.31    128.02 o 
 -10   7  10      203.56      123.74     78.74 o 
  -9   7  10     1367.19     1383.02    118.01 o 
  -8   7  10       50.22       15.16     65.35 o 
  -7   7  10     1843.31     1833.91    125.94 o 
  -6   7  10       50.35      117.58    112.08 o 
  -5   7  10     3062.85     2962.50    130.65 o 
  -4   7  10      229.05      235.89     72.75 o 
  -3   7  10     3638.31     3528.16    195.27 o 
  -2   7  10       43.41      -27.38     37.32 o 
  -1   7  10     3671.21     4266.18    158.78 o 
   0   7  10       80.69       97.48     56.68 o 
   1   7  10     3613.39     3942.79    155.53 o 
   2   7  10       46.60        8.94     60.23 o 
   3   7  10     3565.78     3511.11    123.36 o 
   4   7  10      236.09      280.52     61.10 o 
   5   7  10     3171.44     3064.23    123.18 o 
   6   7  10       57.28       46.76     56.27 o 
   7   7  10     1848.59     1963.92    174.76 o 
   8   7  10       55.44      -99.50     69.96 o 
   9   7  10     1279.13     1220.35    101.55 o 
  10   7  10      198.55      175.14     74.99 o 
  11   7  10      306.13      394.95     86.01 o 
  12   7  10       38.01       87.47     75.25 o 
  13   7  10      480.68      464.74     84.31 o 
  14   7  10        5.24       66.34     79.92 o 
 -13   8  10       51.20      134.80    140.09 o 
 -12   8  10       42.25       86.21     89.88 o 
 -11   8  10       45.71      105.13     84.50 o 
 -10   8  10      249.87      239.57    117.24 o 
  -9   8  10      274.73      232.42    126.56 o 
  -8   8  10      207.65      117.52     70.41 o 
  -7   8  10      198.82      232.60    168.07 o 
  -6   8  10      780.35      711.15     84.82 o 
  -5   8  10      356.84      247.62     65.95 o 
  -4   8  10      262.13      204.95    111.83 o 
  -3   8  10      194.72      144.94     93.33 o 
  -2   8  10     1196.38     1220.26    100.61 o 
  -1   8  10       93.64       43.32     57.57 o 
   0   8  10      372.40      303.85     77.63 o 
   1   8  10       71.30       94.22     61.20 o 
   2   8  10     1323.47     1280.06    194.31 o 
   3   8  10      223.34      293.18     61.14 o 
   4   8  10      266.57      205.72     60.49 o 
   5   8  10      305.83      457.82    161.36 o 
   6   8  10      749.67      700.15     80.98 o 
   7   8  10      162.32      135.39     64.81 o 
   8   8  10      222.45      125.84     68.47 o 
   9   8  10      289.86      243.88     89.82 o 
  10   8  10      267.66      221.51     76.36 o 
  11   8  10       53.25       25.59     70.88 o 
  12   8  10       40.11       19.89     96.93 o 
  13   8  10       51.22      -70.55     66.22 o 
 -13   9  10       10.94      -51.05    134.43 o 
 -12   9  10      171.98      203.97     95.45 o 
 -11   9  10        7.23      -27.72     79.47 o 
 -10   9  10      344.91      342.60     89.88 o 
  -9   9  10      245.80      225.51     84.76 o 
  -8   9  10      708.71      713.70    131.63 o 
  -7   9  10      134.83       57.66     65.32 o 
  -6   9  10      721.09      749.31    134.68 o 
  -5   9  10       63.16       33.14     92.15 o 
  -4   9  10     2368.76     2285.54    187.84 o 
  -3   9  10      159.38      104.07     67.57 o 
  -2   9  10      677.67      850.46     92.37 o 
  -1   9  10        3.45      -75.15     55.82 o 
   0   9  10     2295.28     2385.61    133.50 o 
   1   9  10        3.14        5.10     62.27 o 
   2   9  10      746.83      678.64    134.80 o 
   3   9  10      144.18      146.15     74.37 o 
   4   9  10     2499.56     2523.49    193.32 o 
   5   9  10       65.79      -48.31     56.82 o 
   6   9  10      893.26      832.28     86.34 o 
   7   9  10      145.21       94.46     64.84 o 
   8   9  10      716.95      721.61    120.62 o 
   9   9  10      254.33      142.36     73.56 o 
  10   9  10      293.93      366.49     86.09 o 
  11   9  10        7.48       40.14     73.87 o 
  12   9  10      149.89      128.34     81.65 o 
  13   9  10        9.45      -26.45     73.32 o 
 -12  10  10      197.09       64.15     98.18 o 
 -11  10  10        8.56       11.50    119.82 o 
 -10  10  10       21.77     -148.48     98.99 o 
  -9  10  10       29.53      -66.16    102.03 o 
  -8  10  10      409.26      466.83    128.89 o 
  -7  10  10       88.19       71.88    100.79 o 
  -6  10  10      564.62      660.58    130.39 o 
  -5  10  10      111.12       46.57     91.03 o 
  -4  10  10      933.52      817.27    134.12 o 
  -3  10  10      447.68      278.53     76.66 o 
  -2  10  10      334.28      316.39    102.50 o 
  -1  10  10       28.77       16.13     64.80 o 
   0  10  10      948.12     1076.12    104.20 o 
   1  10  10       17.11      -17.87     66.06 o 
   2  10  10      305.38      231.02     79.03 o 
   3  10  10      455.69      458.87     92.08 o 
   4  10  10     1039.11      864.54    135.98 o 
   5  10  10      130.80      107.28     72.30 o 
   6  10  10      596.38      644.14     84.26 o 
   7  10  10       64.97        7.26     64.17 o 
   8  10  10      397.17      440.93     82.61 o 
   9  10  10       23.38       31.32     72.09 o 
  10  10  10       19.67       11.08     73.31 o 
  11  10  10        3.48       51.47     78.95 o 
  12  10  10      192.83       58.27     87.95 o 
 -11  11  10      313.37      411.49    145.06 o 
 -10  11  10       43.47      -37.80    114.97 o 
  -9  11  10      570.45      565.01    142.95 o 
  -8  11  10       70.88      156.32    110.43 o 
  -7  11  10     1260.15     1124.61    159.55 o 
  -6  11  10        7.09       18.59     86.74 o 
  -5  11  10      621.53      614.50    128.96 o 
  -4  11  10       81.56       41.25     67.42 o 
  -3  11  10     1088.26      955.01    106.07 o 
  -2  11  10      429.83      335.43     80.22 o 
  -1  11  10     1548.33     1719.76    123.54 o 
   0  11  10       23.11     -109.53    116.52 o 
   1  11  10     1580.44     1432.56    136.42 o 
   2  11  10      407.17      312.17     86.88 o 
   3  11  10     1072.48     1192.90    118.66 o 
   4  11  10      106.25       86.87     83.82 o 
   5  11  10      716.03      784.26     89.43 o 
   6  11  10        4.32       37.04     62.89 o 
   7  11  10     1279.61     1285.01    202.02 o 
   8  11  10       73.99       49.19     69.41 o 
   9  11  10      594.60      720.05    112.08 o 
  10  11  10       50.90       42.17     94.67 o 
  11  11  10      311.35      353.56    105.59 o 
  12  11  10       10.03     -122.33     81.55 o 
  -9  12  10      183.81      238.27    125.79 o 
  -8  12  10      237.03      200.59    116.77 o 
  -7  12  10       81.20       19.28    101.72 o 
  -6  12  10      764.83      618.92    135.30 o 
  -5  12  10       99.22       19.77     94.45 o 
  -4  12  10      141.37      173.32    102.13 o 
  -3  12  10      454.14      540.62     92.28 o 
  -2  12  10      623.07      704.79     97.23 o 
  -1  12  10       53.43       11.50     66.73 o 
   0  12  10      712.70      659.01    120.72 o 
   1  12  10       66.45       15.19     67.22 o 
   2  12  10      576.83      760.03    150.72 o 
   3  12  10      483.31      454.31     95.48 o 
   4  12  10      137.83       47.26    172.73 o 
   5  12  10       79.11       66.37     83.05 o 
   6  12  10      779.77      767.33     94.62 o 
   7  12  10       64.54      116.68     74.51 o 
   8  12  10      288.69      281.09    100.48 o 
   9  12  10      176.89      238.79     87.05 o 
  10  12  10      205.95      185.87     88.18 o 
  11  12  10        1.63       37.66     85.37 o 
  -5  13  10      659.03      700.49    108.79 o 
  -4  13  10      162.89      495.07    112.76 o 
  -3  13  10       62.00      100.91     92.65 o 
  -2  13  10      308.44      325.36     86.90 o 
  -1  13  10      675.68      710.43    165.18 o 
   0  13  10      170.05      286.08    102.97 o 
   1  13  10      654.65      807.53    106.93 o 
   2  13  10      368.66      249.94     90.00 o 
   3  13  10       67.35      116.33     83.02 o 
   4  13  10      187.60      233.27     93.91 o 
   5  13  10      653.68      730.09    116.42 o 
   6  13  10      276.61       89.30     74.91 o 
   7  13  10      100.69       20.00     74.90 o 
   8  13  10      286.62      371.63     91.18 o 
   9  13  10      217.08      336.40    125.43 o 
  10  13  10      105.53       76.20    130.35 o 
  -6  14  10      138.69       -0.62    135.30 o 
  -5  14  10       74.47      114.35    137.04 o 
  -4  14  10       22.71      -47.44    114.97 o 
  -3  14  10      180.38      206.37    130.76 o 
  -2  14  10      265.99      182.60     87.73 o 
  -1  14  10       30.04       29.46     74.65 o 
   0  14  10       18.72       89.58    109.81 o 
   1  14  10       30.93      -44.65     75.63 o 
   2  14  10      281.11      314.12     97.31 o 
   3  14  10      189.10      164.62     91.09 o 
   4  14  10       24.65      -41.13     82.71 o 
   5  14  10       77.82      126.78     93.50 o 
   6  14  10      118.93      -49.32     89.16 o 
   7  14  10       85.90      -26.36     76.38 o 
   8  14  10       22.00       44.12     83.07 o 
   9  14  10        0.05      -11.43     86.72 o 
  -7  15  10       66.12       -1.06    164.65 o 
  -6  15  10        7.76      231.92    163.65 o 
  -5  15  10       34.46       44.64    146.06 o 
  -4  15  10       32.45       57.89    139.09 o 
  -3  15  10       13.06     -156.56    112.42 o 
  -2  15  10       71.67      102.22    137.48 o 
  -1  15  10       80.47      138.35    136.17 o 
   0  15  10      415.66      446.87    156.19 o 
   1  15  10      101.01     -128.93    128.68 o 
   2  15  10       53.97      141.13     90.65 o 
   3  15  10       12.27     -118.24     80.90 o 
   4  15  10       28.28       81.78     94.14 o 
   5  15  10       27.09      -30.39     92.96 o 
   6  15  10       10.07       17.15     96.95 o 
   7  15  10       71.05       14.46    112.79 o 
  -5  16  10       25.66       26.80    150.60 o 
  -4  16  10       30.39       46.26    155.01 o 
  -3  16  10       34.24       79.96    141.33 o 
  -2  16  10       22.42      -32.58    137.91 o 
  -1  16  10       47.40      -75.73    124.17 o 
   0  16  10       43.46       83.13    138.66 o 
   1  16  10       61.33     -117.64    129.02 o 
   2  16  10       34.56      118.01    158.43 o 
   3  16  10       48.15     -146.12    137.66 o 
   4  16  10       32.78     -123.24    146.80 o 
   5  16  10       22.25      144.00    181.31 o 
  -2  17  10       36.85      130.45    159.61 o 
  -1  17  10      270.71      225.27    166.51 o 
   0  17  10        5.18      -55.34    148.29 o 
   1  17  10      276.06      346.95    179.51 o 
   2  17  10       39.83      121.93    170.43 o 
   1   0  11     2273.43     2265.39     62.40 o 
   2   0  11     2197.49     2504.23     62.60 o 
   3   0  11     3779.57     3582.97     78.08 o 
   4   0  11        9.55       12.20     28.27 o 
   5   0  11     3236.03     3104.35     80.30 o 
   6   0  11       13.82      -12.15     38.29 o 
   7   0  11      551.01      543.05     55.08 o 
   8   0  11       68.03       24.77     46.34 o 
   9   0  11      162.51       83.60     49.75 o 
  10   0  11       18.55       67.56     57.62 o 
  11   0  11     1197.65     1072.49     81.67 o 
  12   0  11       34.25      -14.10     56.03 o 
  13   0  11      755.40      676.57    124.91 o 
  14   0  11        0.37       23.59     64.54 o 
  15   0  11      169.81      128.59     76.47 o 
 -15   1  11       16.75      -36.18     66.78 o 
 -14   1  11      111.07       79.15     66.23 o 
 -13   1  11       48.09       90.20     60.69 o 
 -12   1  11       24.98      124.34     58.28 o 
 -11   1  11       95.38      115.72     58.28 o 
 -10   1  11      177.49       96.96     45.89 o 
  -9   1  11      261.23      295.79     50.33 o 
  -8   1  11      265.80      303.86     47.54 o 
  -7   1  11      607.30      618.63     59.29 o 
  -6   1  11     1257.87     1419.79     70.26 o 
  -5   1  11       75.68       33.90     31.77 o 
  -4   1  11      967.04     1080.74     47.46 o 
  -3   1  11        3.22        4.57     25.08 o 
  -2   1  11       21.07       44.33     29.04 o 
  -1   1  11     1038.77     1050.53     41.95 o 
   0   1  11     1806.88     1793.32     50.81 o 
   1   1  11     1009.25     1037.92     51.69 o 
   2   1  11       48.99      130.28     28.82 o 
   3   1  11        3.70       13.97     26.61 o 
   4   1  11      953.04     1004.82     54.03 o 
   5   1  11       44.99       14.96     38.70 o 
   6   1  11     1059.36     1237.35     67.25 o 
   7   1  11      608.63      679.05     60.81 o 
   8   1  11      254.12      152.42     51.77 o 
   9   1  11      238.84      313.81     57.79 o 
  10   1  11      169.70      147.35     62.62 o 
  11   1  11       91.52       43.56     53.63 o 
  12   1  11       33.84       83.45     59.06 o 
  13   1  11       48.87      -31.68     60.78 o 
  14   1  11      108.13      173.09     71.10 o 
  15   1  11       14.90       59.83     71.51 o 
 -15   2  11      160.38      191.28     87.50 o 
 -14   2  11      620.16      689.25     97.07 o 
 -13   2  11      171.10      129.18     78.03 o 
 -12   2  11      529.85      499.44     86.23 o 
 -11   2  11      174.78      105.80     58.44 o 
 -10   2  11     1444.01     1427.57     74.60 o 
  -9   2  11     1395.78     1490.71     71.87 o 
  -8   2  11     1044.41     1034.28     97.55 o 
  -7   2  11      807.79      874.85     49.85 o 
  -6   2  11     3361.70     3454.63     80.66 o 
  -5   2  11     3404.75     3260.16     80.53 o 
  -4   2  11     2397.75     2431.50     65.92 o 
  -3   2  11     2937.55     2505.97     62.47 o 
  -2   2  11     7432.38     6940.97    107.36 o 
  -1   2  11     1751.09     1767.57     64.34 o 
   0   2  11      223.28      135.36     31.65 o 
   1   2  11     1919.78     1784.22     72.56 o 
   2   2  11     7085.91     6697.75    127.46 o 
   3   2  11     3018.80     2677.09     84.15 o 
   4   2  11     2484.18     2430.09     79.92 o 
   5   2  11     3406.57     3187.06     94.06 o 
   6   2  11     3388.36     3635.56    109.92 o 
   7   2  11      663.53      745.39     63.55 o 
   8   2  11      963.44      843.15     69.86 o 
   9   2  11     1446.12     1456.32    122.53 o 
  10   2  11     1429.37     1468.29    170.92 o 
  11   2  11      127.76       95.37     66.75 o 
  12   2  11      502.86      602.83     76.95 o 
  13   2  11      149.71      135.72     67.17 o 
  14   2  11      606.79      571.73     85.30 o 
  15   2  11      154.15      154.88     75.96 o 
 -15   3  11       17.47      116.55     99.75 o 
 -14   3  11      294.66      173.05     81.04 o 
 -13   3  11      169.31      119.97     74.40 o 
 -12   3  11      119.93      147.13     68.26 o 
 -11   3  11      204.30      175.38     52.04 o 
 -10   3  11     1196.30     1222.25     91.69 o 
  -9   3  11      628.97      695.87     58.76 o 
  -8   3  11      779.95      869.74     58.00 o 
  -7   3  11      318.03      245.86     41.40 o 
  -6   3  11     2673.82     2917.52     87.43 o 
  -5   3  11      635.80      604.94     45.84 o 
  -4   3  11     1647.36     1638.23     59.94 o 
  -3   3  11      454.74      569.77     34.90 o 
  -2   3  11     5860.96     5757.22    167.01 o 
  -1   3  11     1307.83     1329.58    103.45 o 
   0   3  11      984.20     1052.10     58.26 o 
   1   3  11     1305.26     1328.10     65.17 o 
   2   3  11     6490.03     6403.10    123.82 o 
   3   3  11      359.70      392.72     42.82 o 
   4   3  11     1787.46     1733.67     69.98 o 
   5   3  11      634.32      515.50     71.68 o 
   6   3  11     2814.18     2762.46     95.37 o 
   7   3  11      325.08      246.01     51.09 o 
   8   3  11      740.62      773.12     80.97 o 
   9   3  11      693.57      796.92     83.45 o 
  10   3  11     1125.60     1080.25     94.31 o 
  11   3  11      223.97      185.22     71.56 o 
  12   3  11      126.14       39.65     61.79 o 
  13   3  11      156.20      193.36     75.77 o 
  14   3  11      300.90      260.95     78.59 o 
  15   3  11       15.22      -42.94     71.85 o 
 -15   4  11      309.90      235.84    111.81 o 
 -14   4  11      174.44      116.97     93.74 o 
 -13   4  11      406.75      446.72    106.39 o 
 -12   4  11       21.92     -106.05     70.70 o 
 -11   4  11      489.05      430.06     76.98 o 
 -10   4  11      660.19      536.94     79.97 o 
  -9   4  11     1858.67     1751.02    126.21 o 
  -8   4  11       34.37       -2.51     60.21 o 
  -7   4  11     1479.94     1553.68     77.16 o 
  -6   4  11     2076.65     1944.42    110.11 o 
  -5   4  11     2183.74     2239.21     85.99 o 
  -4   4  11      528.69      578.75     56.99 o 
  -3   4  11     4207.23     4046.31    132.99 o 
  -2   4  11     3371.77     3224.45    114.35 o 
  -1   4  11     4898.38     4611.69    188.35 o 
   0   4  11     1220.14     1289.21     64.92 o 
   1   4  11     4730.63     4638.03    214.34 o 
   2   4  11     3239.50     3048.76    122.75 o 
   3   4  11     4378.69     4159.98    102.85 o 
   4   4  11      516.12      579.57     57.59 o 
   5   4  11     2442.97     2503.20     88.15 o 
   6   4  11     2247.86     2104.79    100.31 o 
   7   4  11     1574.12     1650.59     98.34 o 
   8   4  11       30.45      107.86     59.43 o 
   9   4  11     1711.17     1472.16    103.68 o 
  10   4  11      736.04      760.91     88.32 o 
  11   4  11      440.55      335.50     80.50 o 
  12   4  11       21.58       36.89     72.38 o 
  13   4  11      454.76      464.40     80.05 o 
  14   4  11      175.29       61.50     74.57 o 
  15   4  11      330.73      172.91     88.33 o 
 -14   5  11       89.98      139.15    139.09 o 
 -13   5  11       29.96       48.04     85.41 o 
 -12   5  11       80.44       33.31     70.09 o 
 -11   5  11      227.86      180.58     69.29 o 
 -10   5  11       79.74       49.21     59.58 o 
  -9   5  11        9.90        6.31     52.37 o 
  -8   5  11      986.72     1026.89     81.36 o 
  -7   5  11       10.95       71.42     48.55 o 
  -6   5  11       29.65       63.92     58.98 o 
  -5   5  11      984.19      922.10    130.82 o 
  -4   5  11      237.24      124.67     92.02 o 
  -3   5  11     1585.42     1591.57     85.03 o 
  -2   5  11        1.19        3.17     33.15 o 
  -1   5  11      214.74      186.54     40.01 o 
   0   5  11     1040.34     1221.60     63.61 o 
   1   5  11      198.49      208.32     41.11 o 
   2   5  11        6.38      -42.24     37.37 o 
   3   5  11     1569.79     1548.25     68.79 o 
   4   5  11      317.20      344.49     57.87 o 
   5   5  11     1046.96     1230.06     69.72 o 
   6   5  11       44.22      -16.26     52.59 o 
   7   5  11       22.44        7.70     55.88 o 
   8   5  11     1013.25     1116.43    210.83 o 
   9   5  11        4.83       68.47     65.04 o 
  10   5  11      108.17       70.83     66.11 o 
  11   5  11      239.18      211.01     75.37 o 
  12   5  11       99.77      144.18    130.36 o 
  13   5  11       35.71       49.92     65.88 o 
  14   5  11       84.98       71.39     72.46 o 
 -14   6  11       68.10      -94.57    129.64 o 
 -13   6  11       41.61       78.84    126.66 o 
 -12   6  11      321.16      187.19    111.39 o 
 -11   6  11      102.00       57.89    127.81 o 
 -10   6  11      318.29      165.47    116.58 o 
  -9   6  11      174.06      291.56     82.45 o 
  -8   6  11      451.41      486.89     84.42 o 
  -7   6  11       72.39      101.95     63.99 o 
  -6   6  11      836.47      744.34    150.19 o 
  -5   6  11     1407.40     1462.40     99.37 o 
  -4   6  11     2214.00     2168.83    175.71 o 
  -3   6  11     2700.19     2725.94    184.92 o 
  -2   6  11     1134.65     1247.42    205.59 o 
  -1   6  11     1171.31     1093.52     89.82 o 
   0   6  11     1678.04     1583.55    103.23 o 
   1   6  11     1149.59     1148.52     65.14 o 
   2   6  11     1190.53     1298.70     70.56 o 
   3   6  11     2540.18     2428.81    110.53 o 
   4   6  11     2412.26     2376.64    106.74 o 
   5   6  11     1463.64     1640.31    181.99 o 
   6   6  11     1080.24     1209.21     88.98 o 
   7   6  11      109.05       41.17     82.13 o 
   8   6  11      483.99      319.82     73.15 o 
   9   6  11      196.34      271.81     90.56 o 
  10   6  11      273.77      240.33     75.18 o 
  11   6  11       82.64       62.47     77.89 o 
  12   6  11      311.78      407.89     90.41 o 
  13   6  11       39.01       46.07     68.53 o 
  14   6  11       73.49      137.61     77.33 o 
 -14   7  11       93.28      -29.22    133.43 o 
 -13   7  11       50.01       22.94    128.58 o 
 -12   7  11       72.04      105.13     91.67 o 
 -11   7  11        5.12       55.71     83.68 o 
 -10   7  11      473.75      459.49     96.83 o 
  -9   7  11      211.35      100.95     75.99 o 
  -8   7  11      118.67       48.74     79.12 o 
  -7   7  11        8.74      -82.55     58.48 o 
  -6   7  11      242.35      198.57     98.27 o 
  -5   7  11      133.33      164.92     62.33 o 
  -4   7  11      670.57      704.04     77.12 o 
  -3   7  11       16.63      -57.99     76.91 o 
  -2   7  11     1398.19     1372.61    166.36 o 
  -1   7  11        6.06       27.33     56.18 o 
   0   7  11        7.03      -77.89     53.58 o 
   1   7  11        1.23      -82.98     55.32 o 
   2   7  11     1252.79     1450.09    108.12 o 
   3   7  11       10.33        8.01     50.23 o 
   4   7  11      650.17      696.00    105.90 o 
   5   7  11      162.64      126.66     58.81 o 
   6   7  11      315.65      278.82     66.47 o 
   7   7  11       12.43     -102.36    101.64 o 
   8   7  11      139.30      141.86     68.09 o 
   9   7  11      182.23      290.77     75.89 o 
  10   7  11      426.78      382.70     82.11 o 
  11   7  11        4.56      -14.85     91.02 o 
  12   7  11       81.95       30.57     77.46 o 
  13   7  11       45.29       55.96     71.52 o 
  14   7  11       89.64       64.78     80.20 o 
 -13   8  11      262.12      196.61    143.51 o 
 -12   8  11       61.41      265.40     97.07 o 
 -11   8  11       94.70      143.90     86.70 o 
 -10   8  11      701.44      686.80    107.46 o 
  -9   8  11     1780.90     1758.30    155.85 o 
  -8   8  11        7.57       10.78     66.66 o 
  -7   8  11     1277.43     1329.07    108.62 o 
  -6   8  11      583.50      506.49     82.54 o 
  -5   8  11      954.69      950.97     89.13 o 
  -4   8  11      349.08      396.20    111.05 o 
  -3   8  11     5616.24     5719.38    199.48 o 
  -2   8  11     2282.40     2271.29    129.81 o 
  -1   8  11     1374.81     1408.42    107.53 o 
   0   8  11       81.98       95.95     63.52 o 
   1   8  11     1319.57     1353.52    109.10 o 
   2   8  11     2269.44     2478.15    137.46 o 
   3   8  11     5610.90     5658.98    203.02 o 
   4   8  11      320.75      232.35     64.17 o 
   5   8  11     1023.36     1014.10     89.15 o 
   6   8  11      585.52      533.14     76.81 o 
   7   8  11     1244.37     1170.54     97.69 o 
   8   8  11        8.82       -5.35     62.11 o 
   9   8  11     1773.38     1871.61    142.10 o 
  10   8  11      637.22      762.11    138.11 o 
  11   8  11      120.23      120.48     78.21 o 
  12   8  11       54.12      -44.40     73.24 o 
  13   8  11      263.03      358.57    130.52 o 
 -13   9  11        9.82       27.86    135.67 o 
 -12   9  11      187.82      134.27     97.70 o 
 -11   9  11      159.42      185.95     91.03 o 
 -10   9  11      223.69      162.17    130.01 o 
  -9   9  11       16.56       57.38     77.17 o 
  -8   9  11      483.03      435.99    126.35 o 
  -7   9  11       15.49       85.93    100.79 o 
  -6   9  11      825.97      967.43    142.20 o 
  -5   9  11      604.90      662.32    130.45 o 
  -4   9  11      634.33      556.49    123.61 o 
  -3   9  11      774.73      615.77     90.70 o 
  -2   9  11      902.64      859.83     96.35 o 
  -1   9  11      973.63      916.01     99.01 o 
   0   9  11     1149.87     1108.90    105.10 o 
   1   9  11      942.79      788.86    116.30 o 
   2   9  11      852.01      733.78     99.21 o 
   3   9  11      808.40      689.40     99.26 o 
   4   9  11      614.65      630.60    150.31 o 
   5   9  11      648.64      758.10     83.89 o 
   6   9  11      894.34      835.52     88.64 o 
   7   9  11       33.47      101.53     64.26 o 
   8   9  11      542.60      535.24     84.61 o 
   9   9  11       10.11       43.41     70.82 o 
  10   9  11      267.67      293.27    107.65 o 
  11   9  11      151.40      226.64    110.28 o 
  12   9  11      183.20       64.08     83.47 o 
  13   9  11        9.70       21.18     83.70 o 
 -12  10  11      133.86      -32.33    131.38 o 
 -11  10  11      329.74        4.66    120.31 o 
 -10  10  11       99.98       68.96    115.84 o 
  -9  10  11      239.11       39.11    112.36 o 
  -8  10  11      365.23      626.51    140.46 o 
  -7  10  11      238.33      417.71    122.61 o 
  -6  10  11       66.06       51.11     97.18 o 
  -5  10  11     1437.72     1390.05    161.54 o 
  -4  10  11      785.60     1020.06    106.71 o 
  -3  10  11      726.75      775.74    155.69 o 
  -2  10  11        5.81       93.37     68.89 o 
  -1  10  11     1665.85     1729.80    124.49 o 
   0  10  11     2130.85     2266.51    194.43 o 
   1  10  11     1693.02     1423.66    183.05 o 
   2  10  11        6.23      -27.95     69.99 o 
   3  10  11      792.13      824.01    105.47 o 
   4  10  11      832.43      733.34    104.90 o 
   5  10  11     1403.74     1364.30    103.22 o 
   6  10  11       75.15      108.16     65.69 o 
   7  10  11      247.57      408.81     82.78 o 
   8  10  11      315.51      336.15     82.09 o 
   9  10  11      250.81      260.03     83.13 o 
  10  10  11       91.92      106.90     78.26 o 
  11  10  11      334.85      460.71    112.36 o 
  12  10  11      124.87      141.93     91.74 o 
 -11  11  11        5.87      -44.58    117.39 o 
 -10  11  11       24.98       58.63    115.71 o 
  -9  11  11       12.53     -145.40     96.94 o 
  -8  11  11        1.49      142.45    106.14 o 
  -7  11  11       10.63       83.19    101.85 o 
  -6  11  11      171.88       57.64    101.72 o 
  -5  11  11       22.48      -29.78     89.10 o 
  -4  11  11      362.67      337.87     86.78 o 
  -3  11  11       82.19       66.52     70.78 o 
  -2  11  11      139.06       54.03     68.65 o 
  -1  11  11       83.34      130.54    129.42 o 
   0  11  11      326.80      294.51     82.84 o 
   1  11  11       76.72      190.36     78.55 o 
   2  11  11      154.83      236.60     84.82 o 
   3  11  11       66.79       16.08    187.90 o 
   4  11  11      369.28      506.13    100.60 o 
   5  11  11       28.38      -14.74     62.44 o 
   6  11  11      156.14      143.55     89.04 o 
   7  11  11        7.89      -24.88     68.35 o 
   8  11  11        8.17        9.70     70.71 o 
   9  11  11       13.67       14.03     73.86 o 
  10  11  11       28.27       19.96     77.74 o 
  11  11  11       11.50      -47.07     82.38 o 
  -9  12  11       59.62     -104.96    109.93 o 
  -8  12  11      153.08      130.45    118.64 o 
  -7  12  11       66.19       39.98    104.40 o 
  -6  12  11       80.11      139.03    111.11 o 
  -5  12  11      115.04       69.09     75.68 o 
  -4  12  11      116.75      243.21    162.88 o 
  -3  12  11      106.69       97.57     74.00 o 
  -2  12  11      160.74       10.22     72.47 o 
  -1  12  11        0.82       -8.98     66.43 o 
   0  12  11      660.60      736.79    100.60 o 
   1  12  11        3.45       77.40     76.21 o 
   2  12  11      180.40       56.08     80.25 o 
   3  12  11       99.42      118.63     82.20 o 
   4  12  11      144.04       47.89     82.88 o 
   5  12  11      125.96      162.37     95.14 o 
   6  12  11       74.96      147.74     74.68 o 
   7  12  11       76.83      290.02     83.30 o 
   8  12  11      149.79      184.67     81.03 o 
   9  12  11       47.01       18.83     79.55 o 
  10  12  11      105.04      269.36     96.11 o 
  -7  13  11        2.54       -2.49    112.92 o 
  -6  13  11      112.27      171.80    111.49 o 
  -5  13  11      282.90      259.99     91.74 o 
  -4  13  11      145.69      180.73     85.60 o 
  -3  13  11       42.23       55.11     75.88 o 
  -2  13  11       10.69      -58.15     71.52 o 
  -1  13  11      136.04       61.39     75.72 o 
   0  13  11       60.54       -1.19     72.78 o 
   1  13  11      148.65       86.22     80.66 o 
   2  13  11        2.08      -59.33    103.00 o 
   3  13  11       39.15      -15.04     82.96 o 
   4  13  11      174.43      234.35    128.71 o 
   5  13  11      292.99      370.92    106.26 o 
   6  13  11      126.21       98.26     92.67 o 
   7  13  11        2.63      -30.17     73.37 o 
   8  13  11       31.97       23.35     78.52 o 
   9  13  11       28.23      107.49     89.85 o 
  -6  14  11       46.13      171.61    157.31 o 
  -5  14  11      287.36      652.74    182.49 o 
  -4  14  11      443.99      469.01    160.36 o 
  -3  14  11      310.96      377.68     98.00 o 
  -2  14  11       49.80      -63.56     71.23 o 
  -1  14  11      302.40       58.50     78.77 o 
   0  14  11       11.28     -119.70    105.86 o 
   1  14  11      333.62      401.40     99.87 o 
   2  14  11       40.40      -41.22    146.27 o 
   3  14  11      332.21      307.83    102.09 o 
   4  14  11      448.92      439.48    106.92 o 
   5  14  11      274.57      304.31    105.22 o 
   6  14  11       41.08      -45.96     87.16 o 
   7  14  11       99.28       11.59     94.31 o 
   8  14  11       80.50      106.12     87.43 o 
  -7  15  11       72.14      151.65    176.52 o 
  -6  15  11       53.45      -62.74    150.53 o 
  -5  15  11       56.74      137.16    154.20 o 
  -4  15  11      255.39       69.08    134.86 o 
  -3  15  11      193.60      223.65    148.36 o 
  -2  15  11       76.98      313.31    151.59 o 
  -1  15  11       96.70       47.81    124.05 o 
   0  15  11       55.53      143.25     89.86 o 
   1  15  11       78.80       97.03     86.55 o 
   2  15  11       61.11       82.08     92.07 o 
   3  15  11      192.69       16.55     87.33 o 
   4  15  11      234.75      228.03    102.21 o 
   5  15  11       66.76       75.52     99.83 o 
   6  15  11       45.88      -42.17    106.70 o 
   7  15  11       84.55      -23.85    101.15 o 
  -5  16  11       26.43     -184.17    153.89 o 
  -4  16  11      208.64      241.93    165.52 o 
  -3  16  11       56.33       14.80    148.36 o 
  -2  16  11       22.80      -68.21    132.31 o 
  -1  16  11       30.77      -27.36    129.83 o 
   0  16  11      328.82      257.11    151.90 o 
   1  16  11       32.16      153.83    158.49 o 
   2  16  11       30.02     -151.90    135.17 o 
   3  16  11       44.16        9.51    159.42 o 
   4  16  11      227.25      523.91    198.91 o 
   5  16  11       31.15       87.58    127.34 o 
   0   0  12      118.87       75.25     39.08 o 
   1   0  12     7040.28     6806.52    121.91 o 
   2   0  12     2934.62     2435.77     75.04 o 
   3   0  12      365.02      349.71     36.27 o 
   4   0  12        4.28        2.24     30.22 o 
   5   0  12     2614.52     2544.90     75.41 o 
   6   0  12     4193.80     3899.85    107.13 o 
   7   0  12      391.92      307.70     76.72 o 
   8   0  12        1.38       -2.92     45.09 o 
   9   0  12      993.82     1078.81     75.79 o 
  10   0  12     1178.67     1187.47     98.56 o 
  11   0  12      751.84      856.01     77.26 o 
  12   0  12      223.46      168.68     62.13 o 
  13   0  12      878.89     1051.74     89.67 o 
  14   0  12      497.08      622.26     83.24 o 
  15   0  12       99.36       18.71     69.24 o 
 -15   1  12        4.46        7.75     69.41 o 
 -14   1  12      716.65      965.64    102.34 o 
 -13   1  12       83.25      138.69     73.52 o 
 -12   1  12       25.92       77.38     59.80 o 
 -11   1  12      156.00       83.05     54.30 o 
 -10   1  12      818.07      768.64     63.15 o 
  -9   1  12      949.41     1012.59     65.65 o 
  -8   1  12      139.16      112.10     43.80 o 
  -7   1  12      250.65      271.41     45.64 o 
  -6   1  12     1636.20     1673.70     61.52 o 
  -5   1  12      799.50      860.84     60.29 o 
  -4   1  12      162.18      246.15     32.48 o 
  -3   1  12      997.27     1079.20     46.66 o 
  -2   1  12     4295.70     4052.63    150.44 o 
  -1   1  12      751.57      755.67     38.75 o 
   0   1  12      130.78      152.91     26.86 o 
   1   1  12      868.72      782.71     49.75 o 
   2   1  12     4298.34     4217.04    105.12 o 
   3   1  12     1022.19     1123.35     50.32 o 
   4   1  12      133.69      141.79     37.72 o 
   5   1  12      823.14      897.53     65.78 o 
   6   1  12     1766.18     1742.95     77.79 o 
   7   1  12      296.69      293.08     63.63 o 
   8   1  12      105.07       81.43     67.79 o 
   9   1  12      867.40      894.98     74.45 o 
  10   1  12      826.56      954.46     89.29 o 
  11   1  12      154.76      129.22     65.60 o 
  12   1  12       26.45       34.40     58.27 o 
  13   1  12      102.61      115.49     66.84 o 
  14   1  12      754.43      614.89     86.44 o 
  15   1  12        8.95       80.04     75.70 o 
 -15   2  12      284.81      138.58    103.41 o 
 -14   2  12       43.97       49.20    114.16 o 
 -13   2  12      201.19      223.30     68.06 o 
 -12   2  12        2.46        2.34     53.97 o 
 -11   2  12     1386.95     1417.14    126.23 o 
 -10   2  12       65.30       20.36     43.46 o 
  -9   2  12     1038.45     1003.90     71.38 o 
  -8   2  12       52.09       10.31     41.17 o 
  -7   2  12     1618.33     1727.49     70.52 o 
  -6   2  12      119.35       84.85     36.88 o 
  -5   2  12     1393.53     1466.39     59.25 o 
  -4   2  12      154.88      175.24     32.81 o 
  -3   2  12     4604.45     4755.65    103.64 o 
  -2   2  12      543.76      553.63     41.15 o 
  -1   2  12     2448.03     2172.67    112.21 o 
   0   2  12     1216.91     1147.46     87.39 o 
   1   2  12     2402.72     2557.14     94.52 o 
   2   2  12      557.05      438.01     66.40 o 
   3   2  12     4264.35     4263.09    102.76 o 
   4   2  12      160.29      147.96     40.70 o 
   5   2  12     1484.78     1537.89     70.99 o 
   6   2  12      165.57      122.26     51.28 o 
   7   2  12     1656.88     1622.54     82.03 o 
   8   2  12       50.13       31.35     47.90 o 
   9   2  12     1019.43     1022.64     88.78 o 
  10   2  12       83.29       21.37     61.80 o 
  11   2  12     1362.76     1189.57    102.99 o 
  12   2  12        2.39       54.77     60.09 o 
  13   2  12      195.77      129.68     67.20 o 
  14   2  12       39.77       23.04     69.58 o 
  15   2  12      302.04      230.44     80.95 o 
 -14   3  12       53.47     -115.43     76.96 o 
 -13   3  12       71.22       -3.25     82.19 o 
 -12   3  12        3.52        6.68     76.77 o 
 -11   3  12       81.60       57.38     98.89 o 
 -10   3  12       27.34      -37.42     47.68 o 
  -9   3  12      170.10      150.60     49.97 o 
  -8   3  12      192.84      216.02     57.02 o 
  -7   3  12      169.45      148.61     45.18 o 
  -6   3  12      129.45       50.15     57.19 o 
  -5   3  12      588.98      611.68     55.95 o 
  -4   3  12     1002.77      999.70    135.21 o 
  -3   3  12     1460.84     1527.11     91.40 o 
  -2   3  12      267.82      240.45     41.66 o 
  -1   3  12       78.13       62.44     38.20 o 
   0   3  12      212.70      133.59     38.69 o 
   1   3  12      100.97       93.63     38.66 o 
   2   3  12      337.25      206.59     45.31 o 
   3   3  12     1461.47     1494.08     65.55 o 
   4   3  12      948.30     1036.19     75.97 o 
   5   3  12      716.46      712.17     57.20 o 
   6   3  12      168.24       88.84     45.86 o 
   7   3  12      174.48      168.17     59.19 o 
   8   3  12      192.46      200.66     62.65 o 
   9   3  12      200.22      243.43     66.75 o 
  10   3  12       14.03      118.01     65.39 o 
  11   3  12       83.16      100.66     70.40 o 
  12   3  12        6.08      -12.52     69.89 o 
  13   3  12       74.55      190.59     69.92 o 
  14   3  12       56.52      -19.46     70.61 o 
 -14   4  12      306.83      208.17    146.30 o 
 -13   4  12       64.88     -105.08    119.26 o 
 -12   4  12      127.02       74.77     87.24 o 
 -11   4  12      351.76      222.98     86.36 o 
 -10   4  12     1138.22     1300.51    120.61 o 
  -9   4  12      122.53      -56.66     69.74 o 
  -8   4  12      488.89      300.18     81.11 o 
  -7   4  12      413.52      629.92    129.77 o 
  -6   4  12     1967.11     1775.94    154.79 o 
  -5   4  12      259.19      194.67     59.22 o 
  -4   4  12      393.46      216.19    106.82 o 
  -3   4  12      181.62      194.81     52.18 o 
  -2   4  12     2154.02     2177.21     84.45 o 
  -1   4  12     2392.35     2717.59     93.33 o 
   0   4  12     2406.57     2304.27    100.69 o 
   1   4  12     2716.34     2874.51    100.97 o 
   2   4  12     2118.26     2156.78     87.59 o 
   3   4  12      125.36       76.84     38.68 o 
   4   4  12      388.70      342.90     47.18 o 
   5   4  12      345.90      381.01     50.91 o 
   6   4  12     2178.64     2250.91     92.91 o 
   7   4  12      440.57      412.27     69.60 o 
   8   4  12      524.78      531.23     76.18 o 
   9   4  12      144.04       88.44     61.10 o 
  10   4  12     1021.49     1174.21    100.22 o 
  11   4  12      347.43      329.95     79.03 o 
  12   4  12      121.17      116.98     78.47 o 
  13   4  12       65.70      108.47     69.75 o 
  14   4  12      341.49      327.68    105.47 o 
 -14   5  12      314.21      454.71    165.77 o 
 -13   5  12       91.61      -24.62    129.89 o 
 -12   5  12       30.16      -34.97    104.68 o 
 -11   5  12      115.13      176.99     87.43 o 
 -10   5  12     1352.42     1326.26    123.85 o 
  -9   5  12      539.04      558.84    127.65 o 
  -8   5  12      100.17       87.73     70.79 o 
  -7   5  12      428.98      389.49     78.13 o 
  -6   5  12     1707.95     1661.46    170.31 o 
  -5   5  12      279.42       64.60     93.20 o 
  -4   5  12       80.04      104.52     90.66 o 
  -3   5  12     1258.82     1392.54    144.38 o 
  -2   5  12     3320.03     3231.86    104.33 o 
  -1   5  12       29.91      -28.29     39.66 o 
   0   5  12      200.08      278.46     45.68 o 
   1   5  12        8.52       13.27     38.99 o 
   2   5  12     3375.76     3260.34    126.91 o 
   3   5  12     1238.42     1265.82     69.76 o 
   4   5  12       67.68       99.52     42.86 o 
   5   5  12      286.61      233.66     49.16 o 
   6   5  12     1673.32     1630.73     98.88 o 
   7   5  12      456.69      380.50     70.78 o 
   8   5  12      102.52      -66.86     57.19 o 
   9   5  12      523.54      490.52     79.36 o 
  10   5  12     1427.75     1497.13    110.66 o 
  11   5  12      118.88       76.11    120.59 o 
  12   5  12       24.06       28.37     74.00 o 
  13   5  12      115.30       78.54     69.31 o 
  14   5  12      329.64      470.72     86.60 o 
 -14   6  12      127.10      219.86    150.78 o 
 -13   6  12      276.26      240.32    142.14 o 
 -12   6  12       44.06       95.98     88.69 o 
 -11   6  12      538.93      519.93    103.83 o 
 -10   6  12      362.17      336.29    106.14 o 
  -9   6  12      974.47      944.37    105.29 o 
  -8   6  12      459.10      279.62    136.42 o 
  -7   6  12      230.09      115.06    118.73 o 
  -6   6  12      454.04      422.69     92.43 o 
  -5   6  12     3300.31     3427.65    142.13 o 
  -4   6  12       39.36       90.78     92.77 o 
  -3   6  12      568.06      667.98    119.44 o 
  -2   6  12     2129.21     2258.89    122.48 o 
  -1   6  12     1847.51     1895.04    114.25 o 
   0   6  12      406.92      330.35     71.70 o 
   1   6  12     1677.43     1723.46    110.77 o 
   2   6  12     2016.58     2088.67     89.81 o 
   3   6  12      497.05      523.09     53.16 o 
   4   6  12       43.14      -25.86     40.06 o 
   5   6  12     3379.27     3355.11    130.15 o 
   6   6  12      499.31      540.08     73.64 o 
   7   6  12      350.55      401.20     73.44 o 
   8   6  12      442.14      520.54     80.44 o 
   9   6  12     1029.43      966.76     95.19 o 
  10   6  12      413.25      475.82     84.68 o 
  11   6  12      587.15      560.21     90.25 o 
  12   6  12       43.83       40.56     77.57 o 
  13   6  12      287.27      147.57     88.81 o 
  14   6  12      116.45      227.63     81.68 o 
 -13   7  12      107.73      114.03    138.78 o 
 -12   7  12      131.68       65.17     87.85 o 
 -11   7  12      104.94       25.36     80.55 o 
 -10   7  12      572.73      607.29    107.41 o 
  -9   7  12      366.50      351.24     88.58 o 
  -8   7  12      854.35      942.75    102.51 o 
  -7   7  12      357.09      309.65     77.24 o 
  -6   7  12      653.32      864.64     91.49 o 
  -5   7  12      620.03      569.16     80.33 o 
  -4   7  12     1384.28     1463.57     98.59 o 
  -3   7  12     2600.07     2616.69    136.43 o 
  -2   7  12      637.62      687.05     97.25 o 
  -1   7  12      854.72      896.18     90.85 o 
   0   7  12     1336.30     1150.29    214.42 o 
   1   7  12      932.63     1020.02     95.13 o 
   2   7  12      532.83      722.46     91.20 o 
   3   7  12     2619.35     2811.91    142.25 o 
   4   7  12     1294.22     1111.70    125.59 o 
   5   7  12      576.30      537.24     74.32 o 
   6   7  12      500.63      509.48     74.62 o 
   7   7  12      327.13      343.90     72.72 o 
   8   7  12      869.11      914.73    155.22 o 
   9   7  12      390.05      410.97    116.04 o 
  10   7  12      616.09      696.50     94.63 o 
  11   7  12      118.65       59.01     77.00 o 
  12   7  12      144.88      226.00    107.70 o 
  13   7  12      112.75      119.51     90.07 o 
 -13   8  12       38.28      -33.97     99.48 o 
 -12   8  12      134.54       -9.77    116.37 o 
 -11   8  12      309.77      173.41     93.64 o 
 -10   8  12       94.17      -41.06     77.99 o 
  -9   8  12       43.58      -63.80     70.95 o 
  -8   8  12      336.89      173.59     77.70 o 
  -7   8  12      338.47      278.38     78.03 o 
  -6   8  12      555.87      224.77    114.78 o 
  -5   8  12      969.42      910.53    144.50 o 
  -4   8  12      339.36      301.81    111.49 o 
  -3   8  12     1069.42     1186.98    151.78 o 
  -2   8  12      137.32       70.79    195.05 o 
  -1   8  12      803.44      632.49     86.49 o 
   0   8  12      980.25      927.65     96.71 o 
   1   8  12      793.70      742.95     92.04 o 
   2   8  12      165.69      112.00     72.39 o 
   3   8  12     1072.27     1026.37    107.25 o 
   4   8  12      349.20      325.15     68.16 o 
   5   8  12      918.33     1018.90     90.77 o 
   6   8  12      599.62      549.45     79.54 o 
   7   8  12      239.65      193.23     69.39 o 
   8   8  12      300.95      352.19     80.21 o 
   9   8  12       26.45     -115.18    103.80 o 
  10   8  12       74.18      123.05     73.77 o 
  11   8  12      318.77      355.25     88.63 o 
  12   8  12      145.61      132.84    112.12 o 
  13   8  12       35.83        6.31     87.65 o 
 -12   9  12       58.29      165.39     97.81 o 
 -11   9  12       14.53       98.82    139.09 o 
 -10   9  12      154.30      199.53    130.45 o 
  -9   9  12      268.15      160.61    115.84 o 
  -8   9  12      196.51      314.43    128.83 o 
  -7   9  12       66.15       72.31    101.60 o 
  -6   9  12        0.29      177.33    106.70 o 
  -5   9  12       57.81      121.25    108.07 o 
  -4   9  12      204.44      186.16    106.01 o 
  -3   9  12        9.09      -61.54     64.50 o 
  -2   9  12      191.47      130.35     71.23 o 
  -1   9  12       30.70       90.10     67.55 o 
   0   9  12      242.83      148.41     71.64 o 
   1   9  12       33.59       44.62     68.74 o 
   2   9  12      145.28      135.44     75.03 o 
   3   9  12        7.34       14.39     70.82 o 
   4   9  12      214.97      212.75    100.67 o 
   5   9  12       65.53      -21.62     59.44 o 
   6   9  12        7.29      -71.93     57.30 o 
   7   9  12       64.70      142.53     82.82 o 
   8   9  12      193.42      278.98     80.00 o 
   9   9  12      279.94      293.78    147.45 o 
  10   9  12      149.70      169.28     79.16 o 
  11   9  12       13.87      -61.87     73.87 o 
  12   9  12       51.95      -31.48     79.47 o 
 -12  10  12      109.10       50.74    136.54 o 
 -11  10  12      137.12      106.26    133.68 o 
 -10  10  12      112.68      338.12    133.99 o 
  -9  10  12       13.10      -25.68    112.04 o 
  -8  10  12       92.50       -1.74    109.93 o 
  -7  10  12      121.02      148.17    109.62 o 
  -6  10  12      308.68      263.01    120.75 o 
  -5  10  12      275.15      178.82    109.31 o 
  -4  10  12      809.73      866.82    160.45 o 
  -3  10  12      124.22       70.58    202.67 o 
  -2  10  12      837.29      678.22     95.52 o 
  -1  10  12      644.43      661.00    145.59 o 
   0  10  12      463.68      367.50     84.54 o 
   1  10  12      676.69      647.79     94.87 o 
   2  10  12      802.93      843.75    105.61 o 
   3  10  12       92.50      130.50     80.93 o 
   4  10  12      781.59     1029.78    144.78 o 
   5  10  12      244.92      255.77     71.75 o 
   6  10  12      337.50      435.80     79.25 o 
   7  10  12      120.08      144.03     70.91 o 
   8  10  12       69.34      118.89     75.51 o 
   9  10  12       23.44       -5.27     97.33 o 
  10  10  12      112.11      171.15     84.03 o 
  11  10  12      129.14      237.15     95.48 o 
  12  10  12      113.20      152.08    102.53 o 
 -11  11  12       57.20      139.09    137.79 o 
 -10  11  12      131.21      207.74    137.54 o 
  -9  11  12      112.52       79.96    122.93 o 
  -8  11  12      230.99      324.13    131.69 o 
  -7  11  12      170.69      149.10    104.15 o 
  -6  11  12      590.37      371.82    130.08 o 
  -5  11  12      199.92      127.22    109.74 o 
  -4  11  12      103.91      119.18     78.55 o 
  -3  11  12      111.91      119.29     86.46 o 
  -2  11  12      559.71      423.89     87.98 o 
  -1  11  12      516.53      497.92    130.85 o 
   0  11  12      469.00      656.37    113.75 o 
   1  11  12      500.83      431.57     90.18 o 
   2  11  12      495.00      437.21     93.09 o 
   3  11  12      155.33      104.85     82.39 o 
   4  11  12       66.94      140.48     85.70 o 
   5  11  12      158.78      197.64     93.02 o 
   6  11  12      526.29      582.97     87.43 o 
   7  11  12      168.44      170.60     77.41 o 
   8  11  12      226.81      222.47     82.61 o 
   9  11  12      117.56       50.31     77.99 o 
  10  11  12      146.50      187.43     88.00 o 
  11  11  12       59.14      -48.57     78.81 o 
 -10  12  12        1.47        8.83    129.14 o 
  -9  12  12      139.78       52.48    124.98 o 
  -8  12  12        5.05       16.17    116.40 o 
  -7  12  12      238.78      257.67    122.86 o 
  -6  12  12        1.43       39.67    101.79 o 
  -5  12  12      627.27      626.77    157.50 o 
  -4  12  12      387.86      546.86    101.06 o 
  -3  12  12      340.71      271.20     88.42 o 
  -2  12  12       14.93      -42.91     95.94 o 
  -1  12  12      923.23      968.08    112.09 o 
   0  12  12       82.55       30.41     74.99 o 
   1  12  12      897.34      999.51    115.45 o 
   2  12  12       15.57     -105.31     70.94 o 
   3  12  12      364.23      465.24    101.45 o 
   4  12  12      371.02      358.61    101.77 o 
   5  12  12      672.14      542.36    153.14 o 
   6  12  12        2.12      113.58    100.07 o 
   7  12  12      201.38      154.86     78.72 o 
   8  12  12        2.66       35.53     76.43 o 
   9  12  12      168.29      289.00     94.90 o 
  10  12  12        1.30      109.60     91.87 o 
  -7  13  12        3.57      -21.58    103.96 o 
  -6  13  12       78.84       41.98     85.19 o 
  -5  13  12      155.16       64.86     85.53 o 
  -4  13  12      597.93      551.13    106.32 o 
  -3  13  12      243.53      259.40    103.78 o 
  -2  13  12        0.67      -28.28     88.42 o 
  -1  13  12      315.59      399.99     94.69 o 
   0  13  12      555.31      744.79    108.53 o 
   1  13  12      330.49      452.14    101.62 o 
   2  13  12        0.03      -77.87     80.17 o 
   3  13  12      232.93      225.32     99.02 o 
   4  13  12      583.52      686.06    116.88 o 
   5  13  12      162.88      279.31    287.73 o 
   6  13  12       71.57       95.84    161.26 o 
   7  13  12        4.89       46.61     79.43 o 
   8  13  12      484.24      564.96    149.18 o 
   9  13  12       19.01      158.69     91.92 o 
  -7  14  12       67.26       97.50    159.11 o 
  -6  14  12       74.76      -33.51    138.53 o 
  -5  14  12       63.97      -78.03    133.56 o 
  -4  14  12      201.21      256.65    164.86 o 
  -3  14  12      207.09      128.77     88.58 o 
  -2  14  12      135.40      146.31     85.45 o 
  -1  14  12        8.16      -56.71     74.07 o 
   0  14  12      206.22      297.45     95.79 o 
   1  14  12        2.92      -31.22     79.81 o 
   2  14  12      153.64      183.74    118.60 o 
   3  14  12      184.00      137.13     94.10 o 
   4  14  12      200.97      256.00    103.36 o 
   5  14  12       68.88       89.01     98.07 o 
   6  14  12       74.67       75.87    101.29 o 
   7  14  12       68.43      180.58    138.07 o 
   8  14  12       14.37       89.31    112.94 o 
  -6  15  12       14.83       27.73    159.49 o 
  -5  15  12       28.41      154.14    145.68 o 
  -4  15  12       20.35      -46.07    134.24 o 
  -3  15  12       35.55      189.95    145.06 o 
  -2  15  12       30.14       82.01    129.21 o 
  -1  15  12      120.58       82.32     87.82 o 
   0  15  12       32.60       56.46     87.68 o 
   1  15  12      119.85      158.96     95.18 o 
   2  15  12       41.92       16.38     88.94 o 
   3  15  12       34.51      178.07     96.85 o 
   4  15  12       20.80       74.45    150.81 o 
   5  15  12       22.26      131.90    101.83 o 
   6  15  12       12.14      113.07    103.81 o 
  -3  16  12       75.67      -50.55    140.46 o 
  -2  16  12        4.05      -41.16    134.74 o 
  -1  16  12      171.51      119.26    150.47 o 
   0  16  12        4.28     -177.39    118.26 o 
   1  16  12      162.82        5.84    147.73 o 
   2  16  12        2.74      -25.56    149.54 o 
   3  16  12       72.78      109.55    103.99 o 
   1   0  13       72.40       13.71     42.14 o 
   2   0  13       84.93       65.40     29.32 o 
   3   0  13      425.37      366.95     38.18 o 
   4   0  13      207.49      228.64     37.55 o 
   5   0  13       97.05      115.20     37.79 o 
   6   0  13      129.27      114.73     44.07 o 
   7   0  13        0.01      -45.66     49.32 o 
   8   0  13      434.44      427.42     79.08 o 
   9   0  13       11.43      -27.30     48.88 o 
  10   0  13       19.04      -14.98     49.21 o 
  11   0  13      135.26      160.97     58.25 o 
  12   0  13       43.20       92.97     66.66 o 
  13   0  13        5.08       38.06     63.46 o 
  14   0  13       63.52       97.77     67.59 o 
 -14   1  13       81.25      117.82     90.63 o 
 -13   1  13      289.36      201.85     75.79 o 
 -12   1  13      340.23      399.99     81.66 o 
 -11   1  13      780.16      713.69     67.65 o 
 -10   1  13      348.28      285.51     59.74 o 
  -9   1  13      389.04      420.00     77.86 o 
  -8   1  13      463.91      447.46     52.57 o 
  -7   1  13      981.61     1097.20     68.12 o 
  -6   1  13      390.81      419.88     42.67 o 
  -5   1  13      974.60      986.31     49.83 o 
  -4   1  13     1117.37     1290.98     58.97 o 
  -3   1  13     2074.60     2043.91     74.36 o 
  -2   1  13      997.32     1069.02     47.91 o 
  -1   1  13     3230.60     3007.16     71.74 o 
   0   1  13     2832.15     3044.90     85.95 o 
   1   1  13     3312.14     3066.68     72.02 o 
   2   1  13     1006.34      986.99     46.98 o 
   3   1  13     1863.64     1842.63     64.67 o 
   4   1  13     1083.86     1079.35     59.82 o 
   5   1  13      896.88      938.21     98.16 o 
   6   1  13      433.85      409.14     60.85 o 
   7   1  13      923.15     1061.54    135.82 o 
   8   1  13      427.73      380.41     59.05 o 
   9   1  13      399.86      414.66     61.37 o 
  10   1  13      287.91      292.95     70.50 o 
  11   1  13      788.66      647.54     86.33 o 
  12   1  13      371.30      391.20     69.59 o 
  13   1  13      290.71      249.28     71.22 o 
  14   1  13       82.10       27.77     68.47 o 
 -14   2  13       83.04     -126.53     84.35 o 
 -13   2  13       16.18       31.91     83.95 o 
 -12   2  13      258.37      147.11    134.02 o 
 -11   2  13       16.71       18.36     52.89 o 
 -10   2  13       70.30       84.97     51.75 o 
  -9   2  13      121.13       69.33     55.38 o 
  -8   2  13      473.19      469.37     60.87 o 
  -7   2  13      160.99      199.83     62.94 o 
  -6   2  13      573.83      534.44     51.57 o 
  -5   2  13       56.61       59.57     48.35 o 
  -4   2  13      527.01      461.48     60.12 o 
  -3   2  13      263.97      217.51     51.54 o 
  -2   2  13      969.46      895.76     55.84 o 
  -1   2  13       93.00      112.34     48.96 o 
   0   2  13     7099.69     6846.68    138.06 o 
   1   2  13       89.14       35.49     36.24 o 
   2   2  13     1106.31     1052.80     66.97 o 
   3   2  13      235.09      175.15     40.76 o 
   4   2  13      531.50      544.59     50.89 o 
   5   2  13       50.17       54.74     41.44 o 
   6   2  13      631.34      698.70     60.38 o 
   7   2  13      133.51      154.55     50.08 o 
   8   2  13      470.54      521.88     62.07 o 
   9   2  13      115.31       98.85     52.62 o 
  10   2  13       67.68      -25.55     93.22 o 
  11   2  13       22.74       -1.83     63.53 o 
  12   2  13      242.65      295.02     69.17 o 
  13   2  13       13.69       -1.32     63.63 o 
  14   2  13       76.00       47.79     76.56 o 
 -14   3  13      272.47       88.54    143.69 o 
 -13   3  13      227.99      295.28    141.27 o 
 -12   3  13      479.83      352.07    104.35 o 
 -11   3  13      761.56      819.86    155.38 o 
 -10   3  13      227.07      166.45    175.56 o 
  -9   3  13      639.28      689.36     95.31 o 
  -8   3  13      383.44      487.30     83.39 o 
  -7   3  13      698.61      717.86     97.17 o 
  -6   3  13      153.78       99.18     67.25 o 
  -5   3  13     1913.58     1883.74    138.87 o 
  -4   3  13     1614.47     1553.45     96.52 o 
  -3   3  13     3727.26     3697.14    183.21 o 
  -2   3  13     1210.96     1185.40     68.48 o 
  -1   3  13     2052.58     2266.94     87.13 o 
   0   3  13      988.14     1153.87     66.86 o 
   1   3  13     2162.62     2422.06    107.69 o 
   2   3  13     1359.74     1374.14     74.67 o 
   3   3  13     3932.21     3873.31    102.09 o 
   4   3  13     1425.92     1370.04     68.75 o 
   5   3  13     2001.18     2000.25     82.73 o 
   6   3  13      179.76      156.21     48.22 o 
   7   3  13      775.27      852.47     68.60 o 
   8   3  13      369.67      397.74     59.60 o 
   9   3  13      616.59      560.95     77.08 o 
  10   3  13      268.90      276.06     76.33 o 
  11   3  13      746.52      670.51     88.50 o 
  12   3  13      477.92      548.21     91.91 o 
  13   3  13      190.75      179.28     71.78 o 
  14   3  13      278.51      286.48     77.80 o 
 -14   4  13      102.94       -1.49    143.63 o 
 -13   4  13        7.49      121.56    130.26 o 
 -12   4  13       50.86       49.40     83.94 o 
 -11   4  13       15.31      -13.58     77.31 o 
 -10   4  13      332.61      530.10    115.12 o 
  -9   4  13       90.05      138.65     76.61 o 
  -8   4  13      625.91      474.56     86.43 o 
  -7   4  13      148.96      103.46    105.39 o 
  -6   4  13      984.48      927.70    139.59 o 
  -5   4  13      124.27      168.94     94.70 o 
  -4   4  13     1401.04     1376.26     93.41 o 
  -3   4  13      104.83      111.22     53.43 o 
  -2   4  13     1359.11     1390.65     73.53 o 
  -1   4  13       61.02       95.58     42.79 o 
   0   4  13     2447.46     2277.21     89.44 o 
   1   4  13       78.86       91.51     43.23 o 
   2   4  13     1337.52     1482.26     78.28 o 
   3   4  13      122.00       93.23     41.76 o 
   4   4  13     1409.21     1548.01     74.24 o 
   5   4  13      129.29      130.78     45.20 o 
   6   4  13      924.02     1014.29     71.02 o 
   7   4  13      139.55      174.88     67.26 o 
   8   4  13      668.78      803.88     84.33 o 
   9   4  13       78.22       55.69     61.51 o 
  10   4  13      347.49      278.69     75.33 o 
  11   4  13       10.16      -94.53     63.02 o 
  12   4  13       38.93       40.21     73.25 o 
  13   4  13       10.25       79.25     69.57 o 
  14   4  13       95.66       65.40     72.79 o 
 -14   5  13       24.92       78.16    134.80 o 
 -13   5  13      408.79      240.75    144.87 o 
 -12   5  13       23.59      -33.95    167.63 o 
 -11   5  13      702.07      514.65    104.85 o 
 -10   5  13      240.03      268.00     90.06 o 
  -9   5  13      579.18      631.61    101.24 o 
  -8   5  13      211.13      105.59     83.72 o 
  -7   5  13     1072.87     1021.43    116.55 o 
  -6   5  13      709.82      746.38    136.11 o 
  -5   5  13      571.99      403.22    116.21 o 
  -4   5  13       22.36      192.75     98.30 o 
  -3   5  13     1942.21     1963.21    169.56 o 
  -2   5  13      308.12      308.23     67.26 o 
  -1   5  13     2459.08     2552.07     93.98 o 
   0   5  13      582.07      515.34     54.69 o 
   1   5  13     2460.69     2470.96    131.75 o 
   2   5  13      328.14      363.87     97.40 o 
   3   5  13     1923.34     1889.95     79.52 o 
   4   5  13       15.49       -8.33     41.65 o 
   5   5  13      581.20      639.50     75.06 o 
   6   5  13      752.52      766.78     66.57 o 
   7   5  13      919.79      892.39     86.97 o 
   8   5  13      222.03      141.39     63.46 o 
   9   5  13      715.69      810.75     96.17 o 
  10   5  13      208.43      103.36     77.45 o 
  11   5  13      784.28      813.95    110.41 o 
  12   5  13       28.10        3.37     73.80 o 
  13   5  13      389.67      312.31     93.75 o 
  14   5  13       26.41       89.79     76.51 o 
 -13   6  13       48.79       94.95    126.91 o 
 -12   6  13       28.34       12.99     92.00 o 
 -11   6  13        0.13       42.50    109.28 o 
 -10   6  13       72.45      139.01     81.91 o 
  -9   6  13       51.26       69.77     74.74 o 
  -8   6  13      350.74      260.07     82.84 o 
  -7   6  13        1.07       -4.86     62.66 o 
  -6   6  13      271.19      254.41    106.39 o 
  -5   6  13       42.53      181.37    101.91 o 
  -4   6  13       82.60       71.13     95.07 o 
  -3   6  13      113.47       86.16     62.63 o 
  -2   6  13      220.38      279.75     68.63 o 
  -1   6  13       14.17      -19.05     54.36 o 
   0   6  13       32.60      -24.75     55.66 o 
   1   6  13       17.03       13.98     57.81 o 
   2   6  13      222.35      205.26     50.38 o 
   3   6  13      109.42      216.94     53.08 o 
   4   6  13       89.45       18.39     45.39 o 
   5   6  13       43.47       39.80     56.51 o 
   6   6  13      267.17      182.86     63.42 o 
   7   6  13        0.30      -37.78     56.20 o 
   8   6  13      368.54      386.64     77.46 o 
   9   6  13       44.95      -48.26     63.28 o 
  10   6  13       72.73       79.03     69.82 o 
  11   6  13        0.06      -45.81     69.29 o 
  12   6  13       32.87       33.57     78.99 o 
  13   6  13       49.79       76.35     85.08 o 
 -13   7  13       16.94       -5.44     92.20 o 
 -12   7  13      258.91      236.86    101.00 o 
 -11   7  13       25.74        7.45     82.85 o 
 -10   7  13      291.53      284.73     93.97 o 
  -9   7  13       31.10        5.89    101.69 o 
  -8   7  13      767.95      808.09    102.00 o 
  -7   7  13      158.83      114.68     69.22 o 
  -6   7  13      356.24      410.93    133.37 o 
  -5   7  13      608.42      641.86     83.54 o 
  -4   7  13     1775.76     2031.91    184.79 o 
  -3   7  13     1026.08     1040.39    103.06 o 
  -2   7  13      744.99      942.94    142.11 o 
  -1   7  13      156.73      222.96     68.89 o 
   0   7  13     2299.97     2336.65    132.68 o 
   1   7  13      194.33      184.14    108.03 o 
   2   7  13      780.23      685.07     92.77 o 
   3   7  13      983.01     1000.00    210.81 o 
   4   7  13     1695.35     1716.45    103.30 o 
   5   7  13      595.14      598.45     76.77 o 
   6   7  13      250.43      281.52     70.25 o 
   7   7  13      216.62      126.95     66.63 o 
   8   7  13      711.50      847.88     95.13 o 
   9   7  13       18.81       24.50     67.49 o 
  10   7  13      311.73      334.50     84.48 o 
  11   7  13       29.95       21.00     73.59 o 
  12   7  13      262.64      289.13    113.20 o 
  13   7  13       18.42       58.52     89.91 o 
 -12   8  13      112.77       35.32     97.53 o 
 -11   8  13       60.05      129.03    213.15 o 
 -10   8  13      125.78      193.98     89.76 o 
  -9   8  13       66.44      136.67     84.04 o 
  -8   8  13      168.75      119.35    103.74 o 
  -7   8  13      129.18      175.59    108.94 o 
  -6   8  13      215.19      276.13    114.53 o 
  -5   8  13      473.11      559.35    128.46 o 
  -4   8  13     1392.42     1777.11    178.33 o 
  -3   8  13        8.16       51.43     70.47 o 
  -2   8  13      454.78      455.06     97.18 o 
  -1   8  13       96.91      147.06     72.15 o 
   0   8  13     1639.02     1691.49    156.04 o 
   1   8  13       91.82      -93.18     62.12 o 
   2   8  13      438.79      525.26     90.59 o 
   3   8  13       10.40       59.03     71.59 o 
   4   8  13     1338.55     1484.04    129.59 o 
   5   8  13      493.09      468.57     75.61 o 
   6   8  13      197.23      215.07     73.72 o 
   7   8  13      149.12      129.21     66.06 o 
   8   8  13      142.78      239.18     93.88 o 
   9   8  13       64.20       -7.55     68.96 o 
  10   8  13      149.91      154.12     80.38 o 
  11   8  13       48.16       21.47     78.67 o 
  12   8  13      120.59      229.75    110.09 o 
 -12   9  13       21.79       99.48    141.14 o 
 -11   9  13      386.89      367.84    149.16 o 
 -10   9  13       23.72      175.84    131.13 o 
  -9   9  13      267.21      356.47    141.39 o 
  -8   9  13       10.82      -42.34    112.11 o 
  -7   9  13      682.20      886.04    156.56 o 
  -6   9  13       72.06      109.25    109.18 o 
  -5   9  13      307.87      125.48    106.45 o 
  -4   9  13      168.13       60.50    118.76 o 
  -3   9  13     1576.81     1731.78    133.62 o 
  -2   9  13       82.62       72.43     77.85 o 
  -1   9  13     1802.94     2069.18    134.26 o 
   0   9  13      877.59      764.10    169.47 o 
   1   9  13     1804.74     1793.42    128.18 o 
   2   9  13       87.59      -13.32    133.71 o 
   3   9  13     1561.04     1915.94    137.52 o 
   4   9  13      189.84      176.62     83.94 o 
   5   9  13      392.31      424.54     78.43 o 
   6   9  13       72.70      206.73     72.37 o 
   7   9  13      696.37      902.47     96.31 o 
   8   9  13        9.55       29.05     69.52 o 
   9   9  13      238.65      301.78     86.62 o 
  10   9  13       20.18       37.06     78.84 o 
  11   9  13      399.62      352.23     94.41 o 
  12   9  13       21.34       90.46     87.54 o 
 -11  10  13       17.25       51.55    133.56 o 
 -10  10  13      165.75      318.79    144.00 o 
  -9  10  13       64.23       14.49    117.33 o 
  -8  10  13      237.17      258.41    129.95 o 
  -7  10  13       43.20      122.18    117.14 o 
  -6  10  13      671.39      616.37    145.62 o 
  -5  10  13       15.60     -134.30     89.54 o 
  -4  10  13       68.47       25.65     71.62 o 
  -3  10  13       99.52       74.68     74.27 o 
  -2  10  13      523.64      510.50     91.25 o 
  -1  10  13      256.06      267.55     82.80 o 
   0  10  13      806.03      808.91    103.66 o 
   1  10  13      252.53      308.99     84.30 o 
   2  10  13      575.83      627.29     99.13 o 
   3  10  13       87.28       83.60     78.92 o 
   4  10  13      121.36       56.26    100.14 o 
   5  10  13       21.33      -48.77     61.73 o 
   6  10  13      668.38      673.14     90.13 o 
   7  10  13       41.70      128.91     74.15 o 
   8  10  13      225.85      227.11     80.74 o 
   9  10  13       62.83      -26.34     74.10 o 
  10  10  13      154.70      263.24     91.24 o 
  11  10  13       16.21      240.80     92.84 o 
 -10  11  13      230.52      135.17    131.51 o 
  -9  11  13       23.52      -13.68    114.16 o 
  -8  11  13       77.16      -95.57    113.85 o 
  -7  11  13       29.20      236.65    117.64 o 
  -6  11  13      508.59      479.27    140.02 o 
  -5  11  13       91.44       12.03     77.09 o 
  -4  11  13      258.85      266.71     90.69 o 
  -3  11  13      164.06      343.93     88.92 o 
  -2  11  13     1064.73     1128.19    116.72 o 
  -1  11  13      213.15      216.09    118.29 o 
   0  11  13      444.85      695.05    101.05 o 
   1  11  13      172.98      118.37     76.87 o 
   2  11  13     1035.82     1205.51    195.02 o 
   3  11  13      190.95      281.62    120.94 o 
   4  11  13      225.93      264.36     94.83 o 
   5  11  13      110.77      126.61     99.64 o 
   6  11  13      489.21      512.55    178.54 o 
   7  11  13       21.86       13.27     70.54 o 
   8  11  13       68.68       42.69     75.55 o 
   9  11  13       27.03      -24.53     90.36 o 
  10  11  13      235.74      343.01     96.79 o 
  -9  12  13       60.51       -7.40    116.77 o 
  -8  12  13        2.33     -113.54    112.48 o 
  -7  12  13       10.45       -5.91    114.28 o 
  -6  12  13       21.40      103.81     86.62 o 
  -5  12  13       50.17       87.09     82.87 o 
  -4  12  13       15.94       66.30     79.24 o 
  -3  12  13       77.88       68.78     81.16 o 
  -2  12  13        8.76      -29.31     70.15 o 
  -1  12  13        9.58      -27.58     79.53 o 
   0  12  13       48.33      167.53     83.75 o 
   1  12  13        8.62     -104.48     69.65 o 
   2  12  13        8.20      -34.75     77.41 o 
   3  12  13       74.34      137.12    100.20 o 
   4  12  13       14.72       65.41    135.52 o 
   5  12  13       45.43      172.57     98.37 o 
   6  12  13       19.85       78.51    185.97 o 
   7  12  13       10.15       57.06     77.59 o 
   8  12  13        1.50      -10.51     84.74 o 
   9  12  13       61.10      167.03     88.77 o 
  -8  13  13       13.33       18.03    127.03 o 
  -7  13  13      259.19      398.19    142.82 o 
  -6  13  13       11.12      137.51    122.37 o 
  -5  13  13      230.79      278.94    137.26 o 
  -4  13  13      169.04      160.93     91.30 o 
  -3  13  13      424.72      587.18    109.21 o 
  -2  13  13       96.50      -93.22     80.49 o 
  -1  13  13      732.52      657.78    108.28 o 
   0  13  13      538.76      589.47    110.37 o 
   1  13  13      765.55     1061.04    125.53 o 
   2  13  13       90.52       13.84     84.47 o 
   3  13  13      445.05      557.27    155.94 o 
   4  13  13      171.45       82.92     90.52 o 
   5  13  13      237.82       72.18     94.66 o 
   6  13  13       14.77      100.77     97.51 o 
   7  13  13      263.34      255.80    106.66 o 
   8  13  13        6.46       71.66     87.31 o 
  -7  14  13       13.01      121.87    160.92 o 
  -6  14  13      215.21      542.01    185.73 o 
  -5  14  13        6.76       11.81     88.60 o 
  -4  14  13      149.39      257.04     99.54 o 
  -3  14  13        6.40      149.22     90.13 o 
  -2  14  13      169.67      220.87     95.37 o 
  -1  14  13        0.20       33.92    101.19 o 
   0  14  13      380.07      371.18    278.43 o 
   1  14  13        0.80      -28.09     79.78 o 
   2  14  13      158.92      124.80     92.05 o 
   3  14  13        8.93     -127.05     84.70 o 
   4  14  13      147.37      123.06     97.29 o 
   5  14  13        6.88     -129.17     86.11 o 
   6  14  13      210.35      179.37    108.47 o 
   7  14  13       14.32       11.51    102.52 o 
  -5  15  13      244.08      207.49    151.34 o 
  -4  15  13      110.47       79.40    151.78 o 
  -3  15  13      186.48      113.72    137.29 o 
  -2  15  13      208.65      141.69     92.69 o 
  -1  15  13      215.29      117.07     99.70 o 
   0  15  13      147.58      132.75     96.18 o 
   1  15  13      195.84       66.77     94.85 o 
   2  15  13      220.24      261.87    105.90 o 
   3  15  13      163.31      259.43    109.07 o 
   4  15  13       94.01      174.08    100.97 o 
   5  15  13      272.78      250.25    111.80 o 
  -1  16  13       20.69      -53.97    137.60 o 
   0  16  13        2.71      -26.18    141.77 o 
   1  16  13       24.23      -72.44    141.70 o 
   0   0  14     8759.33     8826.66    215.35 o 
   1   0  14      978.63     1004.65     51.68 o 
   2   0  14      700.11      855.51     46.42 o 
   3   0  14      952.21      916.93     72.71 o 
   4   0  14     4210.44     4041.14    163.02 o 
   5   0  14     1071.20      998.02     64.26 o 
   6   0  14       98.51       67.06     65.62 o 
   7   0  14      258.90      312.61     66.36 o 
   8   0  14      453.22      474.83     69.41 o 
   9   0  14       56.69       11.59     57.38 o 
  10   0  14       32.74      -18.78     69.01 o 
  11   0  14      671.75      577.14    168.13 o 
  12   0  14     1229.60     1068.36    121.51 o 
  13   0  14       62.32       41.90     73.43 o 
  14   0  14        2.04       -3.85     76.70 o 
 -14   1  14       26.09       13.18    128.65 o 
 -13   1  14      216.14       41.56     91.61 o 
 -12   1  14      446.19      363.39    102.40 o 
 -11   1  14      290.32      251.02     63.36 o 
 -10   1  14       91.88       99.24     66.54 o 
  -9   1  14       30.30       33.99     49.06 o 
  -8   1  14      498.60      527.22     61.63 o 
  -7   1  14      174.59      131.29     50.40 o 
  -6   1  14      113.56       88.11     48.42 o 
  -5   1  14      742.11      829.28     65.36 o 
  -4   1  14     1995.71     2048.80     88.14 o 
  -3   1  14      702.20      781.29     62.21 o 
  -2   1  14      332.03      446.24     59.38 o 
  -1   1  14     1112.20     1185.85     62.53 o 
   0   1  14     6557.38     7007.34    142.40 o 
   1   1  14     1118.13     1129.92     61.87 o 
   2   1  14      336.39      420.89     47.98 o 
   3   1  14      713.57      835.67     50.57 o 
   4   1  14     2022.45     2148.86     79.80 o 
   5   1  14      837.04      800.70     59.56 o 
   6   1  14      116.94       92.27     45.60 o 
   7   1  14      158.80      201.81     52.11 o 
   8   1  14      360.76      566.78     62.48 o 
   9   1  14        6.47       61.76     51.53 o 
  10   1  14       94.13       -1.16     52.07 o 
  11   1  14      241.46      177.42     72.41 o 
  12   1  14      465.58      415.83     72.13 o 
  13   1  14      210.11      155.90     92.84 o 
  14   1  14       27.24      175.75     84.60 o 
 -14   2  14        3.86      235.72    142.08 o 
 -13   2  14      179.72      321.27    143.38 o 
 -12   2  14       80.24     -132.25    100.60 o 
 -11   2  14      325.36      369.15     97.54 o 
 -10   2  14      206.01      304.63     69.88 o 
  -9   2  14      411.89      357.98     71.79 o 
  -8   2  14      108.17       50.05     59.17 o 
  -7   2  14      383.04      427.61     58.88 o 
  -6   2  14      353.56      279.62     54.42 o 
  -5   2  14      693.31      581.59     61.10 o 
  -4   2  14      192.03      178.05     54.79 o 
  -3   2  14     2706.55     2731.45    110.09 o 
  -2   2  14      713.66      718.43     55.14 o 
  -1   2  14     2324.75     2422.43     83.81 o 
   0   2  14        2.92        7.60     36.50 o 
   1   2  14     2343.75     2322.05     92.11 o 
   2   2  14      677.45      611.48     66.17 o 
   3   2  14     2809.44     3127.41     90.59 o 
   4   2  14      234.78      250.12     54.51 o 
   5   2  14      603.94      666.79     57.30 o 
   6   2  14      397.51      295.59     52.62 o 
   7   2  14      354.50      418.91     58.58 o 
   8   2  14       73.76       85.06     65.44 o 
   9   2  14      433.50      493.58     65.01 o 
  10   2  14      188.37      148.91     78.31 o 
  11   2  14      322.32      394.12     79.82 o 
  12   2  14       70.82       -6.59     98.06 o 
  13   2  14      156.96      267.02     73.94 o 
  14   2  14        6.65       65.76     73.13 o 
 -14   3  14        4.28      -49.68    129.52 o 
 -13   3  14      240.30      353.79    143.38 o 
 -12   3  14       79.16       76.68    134.90 o 
 -11   3  14      215.82      126.73    101.07 o 
 -10   3  14       60.38        6.34    157.00 o 
  -9   3  14       62.52       42.96    112.36 o 
  -8   3  14      131.87      -18.40    100.60 o 
  -7   3  14       90.06       36.44     56.40 o 
  -6   3  14       54.88      103.58     62.25 o 
  -5   3  14      747.69      678.67     82.20 o 
  -4   3  14      509.83      438.78     72.66 o 
  -3   3  14     1366.65     1319.08     93.76 o 
  -2   3  14      862.32      910.42     66.24 o 
  -1   3  14      760.12      748.40     77.04 o 
   0   3  14      105.63       17.98     42.50 o 
   1   3  14      910.95      835.55    112.03 o 
   2   3  14      792.44      866.32     76.42 o 
   3   3  14     1408.45     1405.03     81.88 o 
   4   3  14      536.31      509.88     54.46 o 
   5   3  14      743.70      794.52     62.91 o 
   6   3  14       57.49       69.14     45.41 o 
   7   3  14       55.31       25.36     47.67 o 
   8   3  14      174.45      169.74     54.10 o 
   9   3  14       39.73        5.43     58.37 o 
  10   3  14       62.20       30.15     65.19 o 
  11   3  14      225.61      210.10     75.75 o 
  12   3  14       69.91      116.47     77.01 o 
  13   3  14      255.69      141.30     72.78 o 
  14   3  14        1.78       20.98     71.15 o 
 -13   4  14       42.97     -147.24    116.40 o 
 -12   4  14      439.92      621.99    113.84 o 
 -11   4  14      298.09      266.98     92.41 o 
 -10   4  14       32.83       57.55     91.65 o 
  -9   4  14       25.96      -21.71    118.04 o 
  -8   4  14      724.74      665.55    147.73 o 
  -7   4  14       55.74      234.22    117.27 o 
  -6   4  14      289.40      205.13    108.75 o 
  -5   4  14      543.73      735.81    131.38 o 
  -4   4  14     1319.14     1485.99    164.52 o 
  -3   4  14      252.52      255.92    114.03 o 
  -2   4  14      535.35      526.58     57.44 o 
  -1   4  14      327.11      318.25     56.59 o 
   0   4  14     1757.50     1945.44     87.91 o 
   1   4  14      408.94      393.51     55.95 o 
   2   4  14      493.36      446.39     58.65 o 
   3   4  14      299.10      305.16     56.10 o 
   4   4  14     1287.67     1523.78     87.93 o 
   5   4  14      485.26      580.54     59.38 o 
   6   4  14      262.83      261.78     54.96 o 
   7   4  14       27.34       32.98     49.12 o 
   8   4  14      683.32      653.85     81.31 o 
   9   4  14       39.95        4.71     59.97 o 
  10   4  14       40.90       52.02     68.06 o 
  11   4  14      282.42      361.61     84.03 o 
  12   4  14      444.46      569.55     96.46 o 
  13   4  14       47.28       28.35     94.37 o 
 -13   5  14       22.08      -90.03    123.36 o 
 -12   5  14      417.29      260.49    101.81 o 
 -11   5  14      171.13       84.23     86.01 o 
 -10   5  14       14.52       31.25     78.71 o 
  -9   5  14      337.71      275.22    121.03 o 
  -8   5  14      430.10      523.66     88.56 o 
  -7   5  14      508.27      391.53    131.32 o 
  -6   5  14        8.95      -74.92     91.90 o 
  -5   5  14      691.24      606.11    128.34 o 
  -4   5  14     2254.41     2128.60    186.84 o 
  -3   5  14      562.00      483.00    132.81 o 
  -2   5  14      217.21      210.27     65.91 o 
  -1   5  14      483.16      518.20     79.26 o 
   0   5  14     2257.81     2628.64     99.18 o 
   1   5  14      579.70      683.88     63.98 o 
   2   5  14      215.74      175.67     51.85 o 
   3   5  14      579.92      626.05    100.02 o 
   4   5  14     2026.61     2096.20     87.54 o 
   5   5  14      805.81      721.02     78.83 o 
   6   5  14        6.13       -4.44     46.70 o 
   7   5  14      504.97      658.18     80.21 o 
   8   5  14      436.36      350.25     74.07 o 
   9   5  14      301.22      333.52     78.11 o 
  10   5  14       16.21       54.14     70.06 o 
  11   5  14      167.24      137.37     78.34 o 
  12   5  14      427.90      393.34     93.26 o 
  13   5  14       21.17       40.32     83.41 o 
 -13   6  14       91.91      171.37    156.19 o 
 -12   6  14      247.44      375.67    166.23 o 
 -11   6  14      318.50      249.42    105.36 o 
 -10   6  14       81.39       39.21     81.90 o 
  -9   6  14      102.45       84.42     78.92 o 
  -8   6  14      813.52      917.09    108.00 o 
  -7   6  14      331.99      388.21     81.23 o 
  -6   6  14      112.80      110.11     65.20 o 
  -5   6  14      265.24      273.65    109.43 o 
  -4   6  14     1298.24     1621.54    170.80 o 
  -3   6  14      910.35      854.68    114.50 o 
  -2   6  14       94.72       77.86     62.50 o 
  -1   6  14      708.65      789.56    103.56 o 
   0   6  14     1219.57     1164.33    101.19 o 
   1   6  14      709.21      740.53     91.25 o 
   2   6  14      122.69       16.41     65.88 o 
   3   6  14      826.22      832.88    117.14 o 
   4   6  14     1239.53     1367.43     76.98 o 
   5   6  14      256.82      263.08     89.20 o 
   6   6  14      110.88      103.21     61.18 o 
   7   6  14      318.07      308.34     71.48 o 
   8   6  14      799.12      986.87     94.77 o 
   9   6  14      130.48      137.57     87.25 o 
  10   6  14       76.61       16.63    100.44 o 
  11   6  14      352.87      308.13     83.95 o 
  12   6  14      242.13       66.42     82.67 o 
  13   6  14       93.39       87.62     88.72 o 
 -12   7  14       27.25        0.33     91.45 o 
 -11   7  14      310.85      483.22    109.91 o 
 -10   7  14      139.60      127.83     86.26 o 
  -9   7  14      782.53      790.63    105.78 o 
  -8   7  14      351.65      358.45     88.71 o 
  -7   7  14      598.21      572.60     91.38 o 
  -6   7  14      336.74      422.38     84.16 o 
  -5   7  14      536.75      549.53    129.52 o 
  -4   7  14      105.45      103.40    103.03 o 
  -3   7  14      353.30      310.89     79.83 o 
  -2   7  14      469.51      526.03     85.26 o 
  -1   7  14     1622.15     1858.43    124.11 o 
   0   7  14     1379.85     1412.24    112.33 o 
   1   7  14     1615.35     1727.87    153.42 o 
   2   7  14      385.03      269.38     80.34 o 
   3   7  14      289.09      402.85     86.06 o 
   4   7  14       79.36        4.34     55.40 o 
   5   7  14      482.29      542.05     75.73 o 
   6   7  14      300.16      345.43     98.55 o 
   7   7  14      594.00      437.92     78.21 o 
   8   7  14      353.78      439.30    113.33 o 
   9   7  14      743.55      789.98     98.22 o 
  10   7  14      175.19      180.63     80.84 o 
  11   7  14      291.96      300.76     93.85 o 
  12   7  14       38.24      111.99     86.88 o 
 -12   8  14        4.24      -90.47     98.24 o 
 -11   8  14       91.39      185.05     97.12 o 
 -10   8  14       73.36      -24.36     82.10 o 
  -9   8  14      124.52       62.86    124.36 o 
  -8   8  14       44.66      119.94    117.27 o 
  -7   8  14       75.94      148.42    119.26 o 
  -6   8  14      638.38      762.55    149.41 o 
  -5   8  14      501.14      361.44    123.55 o 
  -4   8  14      288.29      189.60    167.97 o 
  -3   8  14      127.08       22.32     71.29 o 
  -2   8  14      857.97      757.57     97.01 o 
  -1   8  14      471.37      586.83     92.02 o 
   0   8  14       25.04       49.39     67.86 o 
   1   8  14      471.41      533.21     99.39 o 
   2   8  14      915.06      834.35    103.34 o 
   3   8  14      125.83      259.54     85.18 o 
   4   8  14      264.36      326.67    113.10 o 
   5   8  14      505.97      711.69    173.74 o 
   6   8  14      549.85      483.77     81.53 o 
   7   8  14       66.86       94.07     68.45 o 
   8   8  14       41.00       87.10     70.24 o 
   9   8  14      117.99       84.61     96.16 o 
  10   8  14       82.40      128.84     84.31 o 
  11   8  14       97.57      112.14     92.79 o 
  12   8  14        5.06       -2.64     85.66 o 
 -11   9  14        2.63       53.10    132.31 o 
 -10   9  14      145.20      174.84    143.32 o 
  -9   9  14       52.54      -55.34    113.29 o 
  -8   9  14      193.17      192.57    132.25 o 
  -7   9  14       53.00      141.95    113.60 o 
  -6   9  14      276.55      330.85    130.95 o 
  -5   9  14       68.05       -0.44    100.04 o 
  -4   9  14       52.60      117.25     75.71 o 
  -3   9  14      303.95      357.35     86.54 o 
  -2   9  14      346.66      268.36     92.40 o 
  -1   9  14      303.16      249.75     79.73 o 
   0   9  14      680.86      694.96    165.61 o 
   1   9  14      300.21      299.85     81.63 o 
   2   9  14      335.59      427.54     92.23 o 
   3   9  14      297.78      367.99     90.76 o 
   4   9  14       20.44       19.36     76.50 o 
   5   9  14       63.92      -34.67     62.17 o 
   6   9  14      272.36      194.17     72.91 o 
   7   9  14       58.30       52.84     68.07 o 
   8   9  14      215.25      188.30     78.96 o 
   9   9  14       55.15       42.94    125.59 o 
  10   9  14      134.35      149.09     82.70 o 
  11   9  14        1.41      134.65     87.73 o 
 -11  10  14       56.11       78.90    148.79 o 
 -10  10  14       87.18      158.24    139.59 o 
  -9  10  14       15.22       51.30    130.26 o 
  -8  10  14      182.40       -9.51    121.50 o 
  -7  10  14      181.93      118.45    120.87 o 
  -6  10  14        3.75       92.21    114.47 o 
  -5  10  14       19.84      -64.85    116.37 o 
  -4  10  14      229.94      174.24     84.53 o 
  -3  10  14      138.49      178.15     80.90 o 
  -2  10  14       62.39       36.62     70.80 o 
  -1  10  14      273.44      522.50    350.81 o 
   0  10  14     1749.82     1633.80    145.03 o 
   1  10  14      281.44      251.80     84.19 o 
   2  10  14       69.12        6.22    107.66 o 
   3  10  14      129.12       83.67     83.03 o 
   4  10  14      215.73      120.62     88.51 o 
   5  10  14       20.51     -122.38    124.23 o 
   6  10  14        2.47       -7.79     88.00 o 
   7  10  14      195.78      386.18     86.30 o 
   8  10  14      193.33      167.22     82.36 o 
   9  10  14       18.53       -0.27     77.78 o 
  10  10  14       92.75      150.15     94.14 o 
  11  10  14       59.66      166.57     91.33 o 
 -10  11  14       46.88      204.88    142.08 o 
  -9  11  14       97.93        6.28    128.34 o 
  -8  11  14      127.86      181.75    132.63 o 
  -7  11  14      228.17      401.42    140.65 o 
  -6  11  14      286.24      189.89    126.28 o 
  -5  11  14      309.41      428.55    100.59 o 
  -4  11  14       27.56       21.01     79.59 o 
  -3  11  14      160.72      265.49     89.66 o 
  -2  11  14       51.32      -84.94     70.87 o 
  -1  11  14      409.05      298.09     90.18 o 
   0  11  14      894.68      948.18    115.24 o 
   1  11  14      421.35      411.26     97.07 o 
   2  11  14       51.27       -9.67     78.92 o 
   3  11  14      123.63      148.89     89.69 o 
   4  11  14       33.09      -11.94     82.77 o 
   5  11  14      328.52      372.32    106.33 o 
   6  11  14      276.41      320.78    103.28 o 
   7  11  14      236.66      245.48     84.08 o 
   8  11  14      105.26       65.68     78.26 o 
   9  11  14      101.55       57.66     84.30 o 
  10  11  14       44.37        9.68     85.41 o 
  -9  12  14      202.54      169.56    148.48 o 
  -8  12  14        7.85       74.99    131.07 o 
  -7  12  14      184.97      458.25    146.12 o 
  -6  12  14      262.75      209.50    101.28 o 
  -5  12  14      258.29      249.79     96.67 o 
  -4  12  14      137.22       98.53     93.92 o 
  -3  12  14      104.88       30.53     80.72 o 
  -2  12  14      259.01      167.02     84.74 o 
  -1  12  14      395.02      349.70    106.39 o 
   0  12  14       86.76       68.85     84.66 o 
   1  12  14      392.01      380.74    100.27 o 
   2  12  14      308.35      497.68    123.86 o 
   3  12  14      112.35       29.83     86.91 o 
   4  12  14      154.63      232.78    100.01 o 
   5  12  14      291.84      362.07    108.92 o 
   6  12  14      270.72      335.95    111.16 o 
   7  12  14      190.22      105.90     82.23 o 
   8  12  14        9.67       50.29     84.05 o 
   9  12  14      198.27      209.15     91.97 o 
  -8  13  14        8.88     -145.56    125.29 o 
  -7  13  14       41.44      227.58    103.77 o 
  -6  13  14      331.04      506.69    120.52 o 
  -5  13  14      123.82      119.07    128.71 o 
  -4  13  14       34.90      108.01     89.34 o 
  -3  13  14       86.12       82.48    113.60 o 
  -2  13  14      202.20      174.91     88.20 o 
  -1  13  14       76.51      163.33     88.73 o 
   0  13  14        1.23       67.02     99.05 o 
   1  13  14       96.96      121.85     91.10 o 
   2  13  14      212.02       -3.46     88.08 o 
   3  13  14       83.42       25.18     88.23 o 
   4  13  14       34.86      105.68     98.25 o 
   5  13  14      118.71      225.71    106.44 o 
   6  13  14      326.39      359.55    115.52 o 
   7  13  14       40.81      103.18    106.86 o 
   8  13  14       10.32        2.97     87.25 o 
  -6  14  14       64.87       -0.86     96.82 o 
  -5  14  14       58.03       43.76    232.83 o 
  -4  14  14        0.15        3.34    122.21 o 
  -3  14  14       47.18       98.44     92.25 o 
  -2  14  14      149.52      212.63     95.57 o 
  -1  14  14       21.06       -0.13     79.10 o 
   0  14  14       86.23       39.49     87.99 o 
   1  14  14       27.98      132.58    148.73 o 
   2  14  14      142.94      199.39    100.85 o 
   3  14  14       46.05       56.10     91.86 o 
   4  14  14        1.18       24.68     98.82 o 
   5  14  14       51.09      143.67    152.49 o 
   6  14  14       57.60       64.11    101.74 o 
  -4  15  14       11.59      250.52    153.46 o 
  -3  15  14       25.03      135.98     99.89 o 
  -2  15  14       56.02     -145.93    118.39 o 
  -1  15  14       37.37      -29.85     89.33 o 
   0  15  14      106.94      -67.79     89.24 o 
   1  15  14       46.21      -36.67    144.44 o 
   2  15  14       53.41      -96.48     89.70 o 
   3  15  14       14.85       38.93     96.12 o 
   4  15  14       12.63      -50.13     98.85 o 
   1   0  15     2074.88     2240.43    100.42 o 
   2   0  15      191.77      198.65     87.08 o 
   3   0  15     1729.71     1829.59     95.91 o 
   4   0  15        9.64        0.83     49.86 o 
   5   0  15     2035.76     2299.63    108.47 o 
   6   0  15      603.20      718.86     91.71 o 
   7   0  15        5.82       20.91     66.52 o 
   8   0  15      299.66      285.00     84.15 o 
   9   0  15       64.32       45.86     61.36 o 
  10   0  15        0.12       42.11     80.71 o 
  11   0  15      800.76      843.24    242.90 o 
  12   0  15        1.38      143.20     88.52 o 
  13   0  15      131.60      139.97     97.04 o 
 -13   1  15       35.43      -88.23    124.79 o 
 -12   1  15      147.94      247.00    129.11 o 
 -11   1  15        7.70       56.29     99.37 o 
 -10   1  15      148.82       76.14     86.10 o 
  -9   1  15        9.03      -52.24     61.14 o 
  -8   1  15      296.38      235.21     75.14 o 
  -7   1  15      121.54       75.23     55.72 o 
  -6   1  15      443.92      436.96     59.51 o 
  -5   1  15      325.22      260.76     52.92 o 
  -4   1  15      467.60      410.63     56.65 o 
  -3   1  15       13.10       74.60     46.80 o 
  -2   1  15       13.99      -55.34     46.28 o 
  -1   1  15      244.37      121.30     52.39 o 
   0   1  15     2096.19     2094.73     98.12 o 
   1   1  15      236.17      254.87     45.78 o 
   2   1  15       10.13       30.20     40.06 o 
   3   1  15       16.12       -1.91     40.47 o 
   4   1  15      422.50      491.37     94.26 o 
   5   1  15      319.02      249.97     57.36 o 
   6   1  15      380.43      270.90     64.72 o 
   7   1  15      115.03      108.76     56.89 o 
   8   1  15      294.40      267.18     67.13 o 
   9   1  15        9.29       48.93     61.75 o 
  10   1  15      161.21      203.79     72.53 o 
  11   1  15        4.49      112.63     86.25 o 
  12   1  15      170.48       78.62    159.24 o 
  13   1  15       38.55       -5.13     72.24 o 
 -13   2  15       89.69      202.26    143.69 o 
 -12   2  15      208.30      182.20     98.56 o 
 -11   2  15      355.60      452.51    101.83 o 
 -10   2  15      276.45      326.81    138.04 o 
  -9   2  15      196.49      170.38     66.61 o 
  -8   2  15       73.57       59.63     58.34 o 
  -7   2  15      889.92     1021.81     76.12 o 
  -6   2  15      480.69      461.88     64.25 o 
  -5   2  15      630.66      576.58     63.15 o 
  -4   2  15     1951.67     1947.44    104.95 o 
  -3   2  15      148.07      130.97     43.20 o 
  -2   2  15     2957.76     2916.03    185.37 o 
  -1   2  15     2457.49     2633.80    156.70 o 
   0   2  15     2674.55     2853.45     99.40 o 
   1   2  15     2492.46     2594.82     99.78 o 
   2   2  15     2915.11     3018.61    107.61 o 
   3   2  15      205.67      223.18     87.35 o 
   4   2  15     1847.58     1985.48     80.83 o 
   5   2  15      678.09      645.42     59.62 o 
   6   2  15      448.29      469.58     58.29 o 
   7   2  15      890.88      952.79     71.29 o 
   8   2  15       74.51        9.48     49.69 o 
   9   2  15      153.72       91.57     55.62 o 
  10   2  15      268.66      221.68     73.01 o 
  11   2  15      391.77      426.04     84.19 o 
  12   2  15      186.02      224.35    192.94 o 
  13   2  15       98.52       56.40     76.85 o 
 -13   3  15        5.30       15.36    120.87 o 
 -12   3  15      100.15       53.47     89.33 o 
 -11   3  15       24.27      106.78    100.17 o 
 -10   3  15      433.39      484.97     96.57 o 
  -9   3  15       84.35       76.67    118.76 o 
  -8   3  15      655.40      551.71    144.19 o 
  -7   3  15       10.70       64.14     86.43 o 
  -6   3  15     1690.82     1733.03    153.39 o 
  -5   3  15      174.38       77.02    147.46 o 
  -4   3  15      490.35      443.87     74.75 o 
  -3   3  15      245.22      259.32     51.93 o 
  -2   3  15      823.68      759.82     66.19 o 
  -1   3  15      137.81       81.57     45.34 o 
   0   3  15      597.45      626.69     61.32 o 
   1   3  15      144.83       89.26     48.81 o 
   2   3  15      855.16      893.40    101.38 o 
   3   3  15      272.61      232.38     91.54 o 
   4   3  15      540.51      589.83     61.22 o 
   5   3  15      175.46      150.79     58.91 o 
   6   3  15     1809.46     1831.85     86.24 o 
   7   3  15       16.86       15.36     48.53 o 
   8   3  15      598.96      660.22     68.31 o 
   9   3  15       84.54      112.80     78.60 o 
  10   3  15      425.88      407.93     81.43 o 
  11   3  15       27.51      182.55     77.85 o 
  12   3  15      103.11       94.96     77.71 o 
  13   3  15        6.55       50.17     66.85 o 
 -13   4  15      122.06      149.16    133.43 o 
 -12   4  15       64.69       72.15     97.33 o 
 -11   4  15      521.46      571.96    210.13 o 
 -10   4  15      179.49      128.65     82.63 o 
  -9   4  15      530.69      702.82    102.47 o 
  -8   4  15      227.60       89.72    113.79 o 
  -7   4  15      765.03     1023.82    161.41 o 
  -6   4  15      201.30      177.64    115.28 o 
  -5   4  15     2399.57     2573.48    208.61 o 
  -4   4  15      123.39       83.51    102.97 o 
  -3   4  15     1754.63     1679.60    112.93 o 
  -2   4  15      340.12      300.86     55.36 o 
  -1   4  15     2733.40     2837.36    209.28 o 
   0   4  15     2128.39     2155.88     95.14 o 
   1   4  15     2919.98     2926.36    109.48 o 
   2   4  15      341.93      377.72     58.96 o 
   3   4  15     1666.24     1676.40     91.45 o 
   4   4  15      158.87      200.81     49.47 o 
   5   4  15     2322.82     2463.42     96.16 o 
   6   4  15      184.02      144.94     52.39 o 
   7   4  15      830.60     1216.68     79.42 o 
   8   4  15      217.04      241.64     58.88 o 
   9   4  15      458.54      607.41    218.20 o 
  10   4  15      178.13       35.82     69.23 o 
  11   4  15      485.11      379.38    107.37 o 
  12   4  15       70.42       96.41    103.87 o 
  13   4  15      154.45      168.29     89.71 o 
 -13   5  15       12.55      -18.66    186.94 o 
 -12   5  15       14.88       82.52     89.71 o 
 -11   5  15       16.39       -9.34     85.37 o 
 -10   5  15       73.49      111.16     85.61 o 
  -9   5  15       39.80       22.29    154.54 o 
  -8   5  15       89.84      115.79    105.08 o 
  -7   5  15      122.70     -119.44     90.97 o 
  -6   5  15      118.55      167.07    113.91 o 
  -5   5  15      171.11      133.19    106.20 o 
  -4   5  15     1339.89     1169.32    160.67 o 
  -3   5  15      281.92      207.84     70.88 o 
  -2   5  15      124.78      109.23     67.12 o 
  -1   5  15      269.47      395.05    137.63 o 
   0   5  15      213.29      132.74     67.75 o 
   1   5  15      277.88      184.45     72.55 o 
   2   5  15      154.17       32.87     65.27 o 
   3   5  15      282.70      192.66     55.86 o 
   4   5  15     1380.83     1428.15     77.44 o 
   5   5  15      176.51      146.14     52.47 o 
   6   5  15       83.51       20.51     49.03 o 
   7   5  15      126.41      151.32     63.75 o 
   8   5  15       95.94       48.06     71.68 o 
   9   5  15       42.93       33.67     77.37 o 
  10   5  15       64.93       81.30     71.73 o 
  11   5  15       14.64      -43.49     71.18 o 
  12   5  15        8.33       66.71     83.48 o 
  13   5  15       10.76      -66.24     81.47 o 
 -12   6  15      308.12      220.73    102.84 o 
 -11   6  15      137.12      129.53     89.92 o 
 -10   6  15      228.54      196.87     89.74 o 
  -9   6  15      275.05      260.76     89.81 o 
  -8   6  15       48.50      112.45     77.29 o 
  -7   6  15      315.65      336.88    131.91 o 
  -6   6  15      704.00      852.77    151.71 o 
  -5   6  15      103.96      126.59    104.58 o 
  -4   6  15     1087.30     1109.07    158.49 o 
  -3   6  15       18.45      -56.55     60.80 o 
  -2   6  15      704.07      772.47     90.21 o 
  -1   6  15      761.17      947.85     97.99 o 
   0   6  15     1313.91     1339.47    110.26 o 
   1   6  15      720.12      844.18     98.48 o 
   2   6  15      660.88      576.00    108.78 o 
   3   6  15       17.06      101.31     89.66 o 
   4   6  15     1004.35      736.61    103.27 o 
   5   6  15      130.47       72.80     59.33 o 
   6   6  15      788.72      776.27     84.09 o 
   7   6  15      321.97      371.47     74.48 o 
   8   6  15       96.65       69.31     64.86 o 
   9   6  15      267.70      337.53     82.06 o 
  10   6  15      231.87      321.38     90.69 o 
  11   6  15      141.27      113.13     78.80 o 
  12   6  15      317.80      208.77     90.13 o 
 -12   7  15        9.01      -49.75     93.20 o 
 -11   7  15       33.28      -84.18     89.92 o 
 -10   7  15      132.38       45.71     92.52 o 
  -9   7  15      196.40      255.49     89.70 o 
  -8   7  15      236.66      219.92     86.50 o 
  -7   7  15       35.35       42.73     73.40 o 
  -6   7  15      364.83      360.63    126.66 o 
  -5   7  15       55.77       42.59    108.38 o 
  -4   7  15      924.90      888.19    103.75 o 
  -3   7  15       21.88      -37.84    116.09 o 
  -2   7  15      223.03      264.37     77.20 o 
  -1   7  15      218.17      158.15    123.92 o 
   0   7  15      149.83      191.62     74.09 o 
   1   7  15      209.65      105.21     70.79 o 
   2   7  15      175.95      138.94    143.07 o 
   3   7  15       24.32       89.38     73.67 o 
   4   7  15      905.85      907.09    109.34 o 
   5   7  15       56.06      -23.95     80.21 o 
   6   7  15      380.26      432.53     78.45 o 
   7   7  15       41.86      -30.32     64.05 o 
   8   7  15      235.14      268.67     78.19 o 
   9   7  15      201.85      201.90     78.22 o 
  10   7  15      127.53      201.58     83.20 o 
  11   7  15       31.89       21.06     81.07 o 
  12   7  15       10.53      -13.78     82.11 o 
 -11   8  15      286.59      397.01    165.27 o 
 -10   8  15       91.42       -7.59    127.71 o 
  -9   8  15      303.01      420.14    149.91 o 
  -8   8  15      222.13      262.52    139.40 o 
  -7   8  15      415.56      462.67    139.09 o 
  -6   8  15       60.16       26.99    114.84 o 
  -5   8  15      885.71      770.76    150.22 o 
  -4   8  15      270.23      258.15    113.38 o 
  -3   8  15      841.48      990.53    109.72 o 
  -2   8  15       72.51       39.93     69.34 o 
  -1   8  15     1354.57     1252.56    116.14 o 
   0   8  15      895.48      944.68    108.13 o 
   1   8  15     1351.60     1412.16    243.89 o 
   2   8  15       86.42      -97.16     72.14 o 
   3   8  15      716.93      852.38    108.88 o 
   4   8  15      293.51      232.42     87.58 o 
   5   8  15      867.13      938.82     91.41 o 
   6   8  15       75.17        8.97     64.84 o 
   7   8  15      424.30      480.36     84.67 o 
   8   8  15      199.52      169.72     76.74 o 
   9   8  15      275.73      178.76     78.94 o 
  10   8  15       82.74       13.05     78.11 o 
  11   8  15      269.18      336.36     95.47 o 
 -11   9  15       10.11       39.86    142.95 o 
 -10   9  15      152.43       95.01    142.20 o 
  -9   9  15        7.57      -53.04    115.71 o 
  -8   9  15       46.85     -149.91    112.23 o 
  -7   9  15       49.09       29.35    112.36 o 
  -6   9  15      307.20      475.97    138.66 o 
  -5   9  15      103.59      130.84     83.96 o 
  -4   9  15      603.35      481.66     96.26 o 
  -3   9  15      121.36      221.30     82.99 o 
  -2   9  15     1157.17     1045.51    111.64 o 
  -1   9  15       51.08      -58.31     79.40 o 
   0   9  15      782.06      827.01    106.05 o 
   1   9  15       45.48        6.08     73.82 o 
   2   9  15     1198.70     1267.67    122.24 o 
   3   9  15      129.84      158.86     83.84 o 
   4   9  15      652.34      711.69    224.56 o 
   5   9  15      106.98       82.05     88.18 o 
   6   9  15      316.01      338.38     80.25 o 
   7   9  15       53.88      158.62     76.04 o 
   8   9  15       52.76       30.09     71.08 o 
   9   9  15        8.29       47.34     78.89 o 
  10   9  15      133.54      265.21     90.13 o 
  11   9  15       11.28       62.43     89.06 o 
 -10  10  15      139.78      219.86    147.86 o 
  -9  10  15      112.65       83.57    135.73 o 
  -8  10  15       18.74      -38.74    119.38 o 
  -7  10  15      292.55      261.46    135.73 o 
  -6  10  15      373.42      488.59    150.10 o 
  -5  10  15      265.35      336.04     95.90 o 
  -4  10  15       73.11       92.73     82.81 o 
  -3  10  15      248.14      405.27    138.91 o 
  -2  10  15      197.62      318.33    103.90 o 
  -1  10  15     1115.58     1107.64    117.85 o 
   0  10  15      208.04      313.51     95.69 o 
   1  10  15     1086.34      959.54    115.37 o 
   2  10  15      197.42      209.00     89.40 o 
   3  10  15      288.00      331.08     94.75 o 
   4  10  15       48.42       33.70     82.38 o 
   5  10  15      263.54      382.25    234.22 o 
   6  10  15      396.81      339.50    133.07 o 
   7  10  15      280.08      289.20     87.98 o 
   8  10  15       22.55       -4.06     75.02 o 
   9  10  15      123.13      -42.88     78.68 o 
  10  10  15      137.29      215.31     93.64 o 
  -9  11  15       28.39      -98.68    119.75 o 
  -8  11  15        6.16      -41.10    123.36 o 
  -7  11  15       20.96       43.90    129.52 o 
  -6  11  15       27.94      -11.82     81.94 o 
  -5  11  15       92.72       70.00     88.52 o 
  -4  11  15      118.19      381.79    121.22 o 
  -3  11  15        8.82       63.97     79.84 o 
  -2  11  15      134.72      110.67     78.93 o 
  -1  11  15       89.07      -24.49     74.49 o 
   0  11  15      141.73       34.50    121.74 o 
   1  11  15       90.15       40.46     82.02 o 
   2  11  15      133.37       66.13     82.58 o 
   3  11  15        9.64      -60.90     81.10 o 
   4  11  15      127.07      192.25     95.41 o 
   5  11  15       91.86       99.16     97.37 o 
   6  11  15       37.95       67.72     93.16 o 
   7  11  15       17.75      -21.81     72.75 o 
   8  11  15        7.83      -15.04     93.94 o 
   9  11  15       28.81       19.53     83.89 o 
  -8  12  15       91.40      170.93    146.06 o 
  -7  12  15       38.10      -42.99     88.68 o 
  -6  12  15      183.72      287.17    104.77 o 
  -5  12  15       12.18       20.36     88.80 o 
  -4  12  15       33.08      189.21    102.25 o 
  -3  12  15       41.17       -7.88     80.33 o 
  -2  12  15       97.52      150.14     87.47 o 
  -1  12  15       38.75       80.63     82.52 o 
   0  12  15      208.67      235.30    103.03 o 
   1  12  15       46.29       11.97     82.15 o 
   2  12  15      124.76      258.54     97.35 o 
   3  12  15       27.58       28.61     90.13 o 
   4  12  15       55.48      -72.15     84.14 o 
   5  12  15       11.30      -75.24    131.44 o 
   6  12  15      199.12      368.83    115.67 o 
   7  12  15       41.57      157.43    120.25 o 
   8  12  15       94.27      117.53     91.44 o 
  -7  13  15       16.72       67.46     98.78 o 
  -6  13  15       80.02      -28.36     95.93 o 
  -5  13  15       22.08       37.06     87.55 o 
  -4  13  15       43.91       25.84    178.02 o 
  -3  13  15        9.21       81.19     91.15 o 
  -2  13  15      101.15      205.20    190.82 o 
  -1  13  15       45.86      214.02     95.02 o 
   0  13  15      109.30      154.85     91.40 o 
   1  13  15       43.40      -23.59    102.16 o 
   2  13  15      114.49      -26.21    228.54 o 
   3  13  15       11.65       67.21     92.06 o 
   4  13  15       52.43       41.30     98.63 o 
   5  13  15       23.82       79.36    104.18 o 
   6  13  15       85.31      189.44    106.75 o 
   7  13  15       20.25      -61.57     99.64 o 
  -5  14  15      339.23      421.57    122.55 o 
  -4  14  15        3.79       44.09     94.67 o 
  -3  14  15      111.68       97.77     92.17 o 
  -2  14  15        8.97     -120.80     83.77 o 
  -1  14  15      218.33       92.25     94.90 o 
   0  14  15        9.71      -51.03     90.20 o 
   1  14  15      246.69      323.71    148.29 o 
   2  14  15       11.55     -104.59     90.38 o 
   3  14  15      110.53      279.50    108.92 o 
   4  14  15        3.13      -20.77     98.34 o 
   5  14  15      323.87      291.52    115.78 o 
  -2  15  15       90.23      153.74    101.46 o 
  -1  15  15        3.60       49.08     97.33 o 
   0  15  15       15.35      -43.46    101.94 o 
   1  15  15        4.63     -121.33     96.04 o 
   2  15  15       90.72       57.23    102.10 o 
   0   0  16        7.89      -79.36     60.66 o 
   1   0  16      703.38      674.13     64.54 o 
   2   0  16      714.49      564.19     69.82 o 
   3   0  16      707.45      659.54     71.54 o 
   4   0  16        2.21      -31.31     52.46 o 
   5   0  16      671.46      892.04    117.17 o 
   6   0  16     1644.85     1666.13    120.28 o 
   7   0  16       16.30        7.48     67.44 o 
   8   0  16      127.32      113.42     63.52 o 
   9   0  16      312.92      178.72     67.71 o 
  10   0  16      993.46     1106.80    246.66 o 
  11   0  16       11.43      105.58     91.43 o 
  12   0  16       35.14      -34.66     83.31 o 
  13   0  16      166.95      208.47    161.88 o 
 -13   1  16      145.06      222.10    138.72 o 
 -12   1  16        5.86       -8.08    107.26 o 
 -11   1  16      329.45      416.16    159.86 o 
 -10   1  16      283.75      200.14    103.71 o 
  -9   1  16      144.62      176.19     71.03 o 
  -8   1  16       35.45      -47.07     56.87 o 
  -7   1  16      350.33      372.21     99.32 o 
  -6   1  16      901.52     1067.71    116.34 o 
  -5   1  16     1749.78     1757.12     89.49 o 
  -4   1  16       98.65       55.05     50.47 o 
  -3   1  16      266.69      261.36     80.32 o 
  -2   1  16     1817.03     1973.98     88.68 o 
  -1   1  16     1060.95     1188.78    148.94 o 
   0   1  16       33.66      155.22     54.30 o 
   1   1  16     1119.70     1196.72     84.58 o 
   2   1  16     1756.21     1757.11     97.77 o 
   3   1  16      184.05      229.08    112.00 o 
   4   1  16      101.66       78.65     62.69 o 
   5   1  16     1582.47     1542.54    198.29 o 
   6   1  16      859.16      908.92    111.39 o 
   7   1  16      349.34      486.85     91.09 o 
   8   1  16       26.91       46.36     75.76 o 
   9   1  16      107.36       54.57     84.17 o 
  10   1  16      256.52      160.87    148.54 o 
  11   1  16      328.54      383.39    150.84 o 
  12   1  16        7.99     -190.08    126.72 o 
  13   1  16      141.75       30.35     95.23 o 
 -13   2  16       37.33      -10.38    134.06 o 
 -12   2  16       35.10       37.46     88.37 o 
 -11   2  16      108.55      128.73     87.95 o 
 -10   2  16      302.50      102.53    131.07 o 
  -9   2  16      165.41       34.41     85.34 o 
  -8   2  16       50.15      161.01     63.84 o 
  -7   2  16      146.41      180.09     54.75 o 
  -6   2  16      130.69      252.78     57.32 o 
  -5   2  16      662.28      671.20     66.82 o 
  -4   2  16      318.75      330.42     62.10 o 
  -3   2  16     1168.92     1334.78    139.65 o 
  -2   2  16      207.83      146.16     58.09 o 
  -1   2  16     2020.36     2175.05    170.63 o 
   0   2  16      208.58      137.41     69.51 o 
   1   2  16     1916.56     1848.81    166.39 o 
   2   2  16      248.18      135.51     61.95 o 
   3   2  16     1046.07     1043.24     76.42 o 
   4   2  16      305.97      330.92     99.56 o 
   5   2  16      661.06      633.95     71.35 o 
   6   2  16      130.58      177.97     58.28 o 
   7   2  16      109.63       10.07     56.68 o 
   8   2  16       42.66        9.33     58.51 o 
   9   2  16      165.03      100.54     77.31 o 
  10   2  16      277.37      282.61     79.97 o 
  11   2  16      101.16       50.39     90.18 o 
  12   2  16       33.19      -71.50    130.82 o 
  13   2  16       35.57       54.90    172.98 o 
 -13   3  16       83.97       36.37    134.06 o 
 -12   3  16       22.92      -36.22     90.77 o 
 -11   3  16      240.66      285.71     99.40 o 
 -10   3  16       66.60      205.80     84.72 o 
  -9   3  16      109.64      100.48    122.55 o 
  -8   3  16       95.36       60.56    118.51 o 
  -7   3  16      347.83      296.45     92.83 o 
  -6   3  16       24.01       91.71     79.47 o 
  -5   3  16      137.13      128.15    104.52 o 
  -4   3  16      184.84      108.99     65.24 o 
  -3   3  16     1023.24      996.87    123.16 o 
  -2   3  16      309.42      372.99     66.86 o 
  -1   3  16      784.75      880.25     69.63 o 
   0   3  16       14.82        2.33     46.74 o 
   1   3  16      713.99      619.63     67.03 o 
   2   3  16      270.66      281.93     95.03 o 
   3   3  16     1090.49     1065.20     79.33 o 
   4   3  16      152.96       16.70     53.43 o 
   5   3  16      170.74      218.54     52.60 o 
   6   3  16       11.18      -47.03     46.60 o 
   7   3  16      353.94      342.27     58.54 o 
   8   3  16      104.93       82.25     54.01 o 
   9   3  16       83.68       35.65     65.89 o 
  10   3  16       55.74       63.71    120.94 o 
  11   3  16      231.31      332.68    129.52 o 
  12   3  16       16.71        5.03    130.95 o 
  13   3  16       86.12       40.79    106.12 o 
 -12   4  16        9.78       77.43     99.00 o 
 -11   4  16       11.28     -118.57     79.05 o 
 -10   4  16      456.69      560.90    104.27 o 
  -9   4  16      144.33      315.58     87.98 o 
  -8   4  16        2.42      -23.13    110.12 o 
  -7   4  16      107.25      130.39    126.78 o 
  -6   4  16     1346.00     1442.65    178.51 o 
  -5   4  16       71.88      156.38    109.87 o 
  -4   4  16      113.21      115.90    112.92 o 
  -3   4  16      338.57      304.75     74.59 o 
  -2   4  16      766.51      703.56     87.84 o 
  -1   4  16      217.98      212.39     61.73 o 
   0   4  16      276.83      107.83     52.05 o 
   1   4  16      245.40      271.55     57.18 o 
   2   4  16      801.67      778.75    140.25 o 
   3   4  16      378.61      443.16     64.90 o 
   4   4  16      102.15       43.69     59.93 o 
   5   4  16       48.60       64.07     49.42 o 
   6   4  16     1335.89     1289.44     80.32 o 
   7   4  16      113.60       69.64     51.40 o 
   8   4  16        2.26       36.85     54.69 o 
   9   4  16      142.15      174.63     73.09 o 
  10   4  16      449.23      406.40     83.96 o 
  11   4  16       17.33      124.88     78.28 o 
  12   4  16       11.52      -57.75     76.59 o 
 -12   5  16       98.59       77.77    129.80 o 
 -11   5  16       86.78     -105.52     81.88 o 
 -10   5  16      342.86      246.58     97.49 o 
  -9   5  16      325.52      287.05     90.08 o 
  -8   5  16       46.99      140.35     78.52 o 
  -7   5  16      270.62      214.89    123.61 o 
  -6   5  16      917.84     1037.44    162.84 o 
  -5   5  16      678.13      700.31    142.08 o 
  -4   5  16      207.08      198.84     74.81 o 
  -3   5  16       12.57      -56.55     62.73 o 
  -2   5  16     1443.86     1503.24    147.14 o 
  -1   5  16      841.28      678.36     89.63 o 
   0   5  16      874.88      895.47     98.23 o 
   1   5  16      881.17     1026.05    199.84 o 
   2   5  16     1533.51     1442.70    116.98 o 
   3   5  16       19.22      -76.86     51.24 o 
   4   5  16      237.78      283.10     63.97 o 
   5   5  16      588.92      562.94     62.55 o 
   6   5  16      965.24      978.58     75.84 o 
   7   5  16      257.91      220.42     59.21 o 
   8   5  16       56.68      167.88     68.81 o 
   9   5  16      323.57      268.43     88.65 o 
  10   5  16      347.69      222.23     78.73 o 
  11   5  16       94.54      217.79     83.80 o 
  12   5  16       94.49      145.82     88.31 o 
 -12   6  16       35.67       44.59     97.05 o 
 -11   6  16       42.54       23.64     96.78 o 
 -10   6  16      347.15      360.02    118.73 o 
  -9   6  16      346.22      320.23     95.09 o 
  -8   6  16       73.55      225.91     91.46 o 
  -7   6  16       59.05       77.58     69.91 o 
  -6   6  16      576.98      599.89    145.37 o 
  -5   6  16      602.43      627.00    141.33 o 
  -4   6  16      676.47      793.09    157.90 o 
  -3   6  16      344.02      426.60     84.52 o 
  -2   6  16      480.89      526.09     85.25 o 
  -1   6  16      110.21      216.81     74.57 o 
   0   6  16      335.49      339.33     80.66 o 
   1   6  16      106.74      113.64     73.14 o 
   2   6  16      587.13      581.31     92.53 o 
   3   6  16      286.86      433.90     93.36 o 
   4   6  16      639.07      643.81    246.94 o 
   5   6  16      583.49      582.67     79.89 o 
   6   6  16      494.58      673.33     86.93 o 
   7   6  16       54.92      110.34     69.39 o 
   8   6  16       80.02       80.22     94.12 o 
   9   6  16      391.52      377.93     84.02 o 
  10   6  16      363.49      402.82     90.18 o 
  11   6  16       53.54       67.28     80.82 o 
  12   6  16       31.44      -44.15     77.27 o 
 -11   7  16      190.33      172.93    100.91 o 
 -10   7  16       22.32      191.27     92.70 o 
  -9   7  16      394.54      267.16    116.58 o 
  -8   7  16      189.47      233.48    139.09 o 
  -7   7  16      712.82     1023.33    171.18 o 
  -6   7  16       58.35     -147.18     98.43 o 
  -5   7  16      165.82      265.87    123.11 o 
  -4   7  16       35.98       99.41     74.52 o 
  -3   7  16      949.76      857.69    102.24 o 
  -2   7  16      253.52      135.15    123.33 o 
  -1   7  16     1084.05     1060.13    108.13 o 
   0   7  16      617.17      590.83    121.40 o 
   1   7  16     1140.21     1440.84    264.78 o 
   2   7  16      289.91      254.78     82.50 o 
   3   7  16      873.61      966.84    112.40 o 
   4   7  16       18.32       67.67     82.39 o 
   5   7  16      122.14       14.17     62.07 o 
   6   7  16       42.54       23.27     64.98 o 
   7   7  16      672.09      639.83     89.90 o 
   8   7  16      216.61      335.17     83.09 o 
   9   7  16      376.09      407.45     95.23 o 
  10   7  16       23.74       41.74     77.42 o 
  11   7  16      208.33      164.35     86.12 o 
 -11   8  16       19.33      229.81    157.50 o 
 -10   8  16        4.93       85.43    135.05 o 
  -9   8  16       19.62        5.97    126.66 o 
  -8   8  16       80.09       57.51    134.62 o 
  -7   8  16      127.99      238.70    131.57 o 
  -6   8  16       29.34      183.86    124.79 o 
  -5   8  16       77.17      118.47     79.92 o 
  -4   8  16      541.87      618.64     99.90 o 
  -3   8  16      155.33      193.21     79.29 o 
  -2   8  16       40.13       16.47     68.60 o 
  -1   8  16      351.46      244.54     80.97 o 
   0   8  16      348.34      475.21    116.02 o 
   1   8  16      364.61      284.13     85.50 o 
   2   8  16       35.12      -15.91     70.32 o 
   3   8  16      188.82      200.79     84.71 o 
   4   8  16      512.96      534.58    102.19 o 
   5   8  16       54.72       54.71     82.26 o 
   6   8  16       33.39        3.47     67.92 o 
   7   8  16      116.56       99.63     73.55 o 
   8   8  16       76.12      203.97     79.78 o 
   9   8  16       11.07      102.44     78.62 o 
  10   8  16        4.37       58.62     80.62 o 
  11   8  16       14.63      -44.64     85.25 o 
 -10   9  16      124.98      100.73    148.48 o 
  -9   9  16        8.85      -22.69    125.04 o 
  -8   9  16       56.00       12.12    128.52 o 
  -7   9  16        1.26       53.47    126.03 o 
  -6   9  16      167.63      285.58    137.29 o 
  -5   9  16       19.13      -33.03    123.83 o 
  -4   9  16       20.48       -9.25     76.06 o 
  -3   9  16       67.56      105.57     77.99 o 
  -2   9  16      461.81      270.81     87.93 o 
  -1   9  16        9.71       32.62     73.17 o 
   0   9  16      335.08      267.11    153.49 o 
   1   9  16       12.27      -59.49     71.18 o 
   2   9  16      458.23      472.60     98.01 o 
   3   9  16       67.09       13.62     79.86 o 
   4   9  16       37.75      221.18     95.50 o 
   5   9  16       21.97     -100.74     82.67 o 
   6   9  16      195.94      200.62     74.70 o 
   7   9  16        0.78      -40.83     68.97 o 
   8   9  16       52.66       63.52     80.12 o 
   9   9  16        9.40       56.73     82.96 o 
  10   9  16      117.03       49.06     86.03 o 
  -9  10  16       44.91       -8.02    127.59 o 
  -8  10  16        0.67      -25.00    133.62 o 
  -7  10  16       40.99      227.76    135.92 o 
  -6  10  16      373.99      430.59    107.75 o 
  -5  10  16      229.20      287.28     96.57 o 
  -4  10  16       30.05       80.03     82.97 o 
  -3  10  16       79.87       19.86     79.26 o 
  -2  10  16      522.10      463.67     96.51 o 
  -1  10  16       45.98      -26.76    172.54 o 
   0  10  16        6.37       22.90     76.18 o 
   1  10  16       58.40       37.32     79.66 o 
   2  10  16      516.44      452.36    102.18 o 
   3  10  16       64.23       28.98     88.82 o 
   4  10  16       30.60       26.10     88.63 o 
   5  10  16      211.29      470.31    107.04 o 
   6  10  16      371.92      233.43    102.77 o 
   7  10  16       41.00      -17.80     73.56 o 
   8  10  16        0.73      -27.17     73.82 o 
   9  10  16       43.31       90.54     87.15 o 
  -8  11  16        0.02      -27.98    126.16 o 
  -7  11  16      158.28      176.40    142.95 o 
  -6  11  16       94.92       67.96     93.62 o 
  -5  11  16      219.33      408.43    108.18 o 
  -4  11  16       33.74       77.51    175.81 o 
  -3  11  16       65.39       20.54     80.43 o 
  -2  11  16       41.72        9.43     79.34 o 
  -1  11  16      136.57      170.24    105.30 o 
   0  11  16       93.36      129.46     86.56 o 
   1  11  16      136.90      299.08     96.32 o 
   2  11  16       29.00       64.53     87.50 o 
   3  11  16       50.57       -8.75     80.97 o 
   4  11  16       26.98       89.93     94.08 o 
   5  11  16      208.42      498.22    117.34 o 
   6  11  16      100.33      161.24    105.04 o 
   7  11  16      171.06      124.24    100.33 o 
   8  11  16        0.20     -110.88     79.58 o 
  -7  12  16       13.68      102.68    101.20 o 
  -6  12  16       44.40       30.71     92.39 o 
  -5  12  16      112.50      205.51    237.99 o 
  -4  12  16      269.07      208.27     99.19 o 
  -3  12  16       42.25       38.72     85.81 o 
  -2  12  16       30.05       -6.12     80.04 o 
  -1  12  16      139.90       71.85     85.31 o 
   0  12  16      400.75      315.75    101.43 o 
   1  12  16      141.89      136.48     97.24 o 
   2  12  16       42.41      151.34     96.19 o 
   3  12  16       38.80       74.29     92.77 o 
   4  12  16      267.82      168.17    103.76 o 
   5  12  16      111.88       90.55    104.59 o 
   6  12  16       54.39       42.86     96.78 o 
   7  12  16       13.41       56.18    106.45 o 
  -6  13  16       34.89      -24.37     95.50 o 
  -5  13  16       92.30       37.25     91.09 o 
  -4  13  16      123.21      235.16    105.12 o 
  -3  13  16       73.36       90.10     92.74 o 
  -2  13  16       44.39      -14.60    147.30 o 
  -1  13  16      167.71       36.70     85.27 o 
   0  13  16       61.33       33.35     89.55 o 
   1  13  16      164.76      159.07    103.00 o 
   2  13  16       49.19      108.29     96.94 o 
   3  13  16       69.11      193.21    101.86 o 
   4  13  16      113.13      170.02    108.64 o 
   5  13  16       87.60      -17.86    102.20 o 
   6  13  16       41.03        8.65    100.37 o 
  -3  14  16        6.64      203.56    101.46 o 
  -2  14  16       11.09      -26.00    109.87 o 
  -1  14  16        0.56      -82.89     90.73 o 
   0  14  16      180.67      210.16    103.92 o 
   1  14  16        0.21      -75.30    174.41 o 
   2  14  16       14.20      -20.91     98.73 o 
   3  14  16        7.45      298.52    112.79 o 
   1   0  17      565.03      512.02     62.89 o 
   2   0  17        0.53       -7.41     55.34 o 
   3   0  17        1.57      -36.10     46.98 o 
   4   0  17      200.20      150.41     54.79 o 
   5   0  17      304.35      204.94     67.30 o 
   6   0  17      147.00      153.39     63.45 o 
   7   0  17      260.06      278.59    107.02 o 
   8   0  17       20.78      -48.15     61.04 o 
   9   0  17        8.66      -10.32     67.31 o 
  10   0  17       23.78       21.59     87.74 o 
  11   0  17       48.36      -31.04     90.04 o 
  12   0  17        1.39      131.57    143.94 o 
 -12   1  17       62.62       58.03     94.04 o 
 -11   1  17      154.18      -50.43    127.65 o 
 -10   1  17      548.43      485.05    159.74 o 
  -9   1  17      451.19      360.95     77.87 o 
  -8   1  17      102.18        2.95     62.65 o 
  -7   1  17      431.48      399.86     73.06 o 
  -6   1  17      850.75      805.88     91.63 o 
  -5   1  17     1042.61      995.63     76.31 o 
  -4   1  17      333.43      309.13     67.97 o 
  -3   1  17      790.67      850.57     93.03 o 
  -2   1  17     1162.37     1329.82    137.94 o 
  -1   1  17     1324.63     1447.14    107.67 o 
   0   1  17      777.44      730.34     75.73 o 
   1   1  17     1327.39     1566.51    190.86 o 
   2   1  17      993.08     1042.68     85.50 o 
   3   1  17      906.22      773.22     79.43 o 
   4   1  17      270.35      378.56     80.69 o 
   5   1  17     1012.52     1065.98    105.17 o 
   6   1  17      840.38      731.92     97.96 o 
   7   1  17      392.19      314.35     85.95 o 
   8   1  17      113.18        9.81     76.48 o 
   9   1  17      448.71      488.93    185.57 o 
  10   1  17      567.69      676.26    129.55 o 
  11   1  17      167.17      248.34    141.89 o 
  12   1  17       63.57      141.89    143.76 o 
 -12   2  17       76.01       51.36     94.31 o 
 -11   2  17        4.61      163.97     91.24 o 
 -10   2  17      277.63      233.60    148.11 o 
  -9   2  17      153.65      -54.22     81.53 o 
  -8   2  17       59.09       96.75     82.59 o 
  -7   2  17       27.36       38.24     64.79 o 
  -6   2  17      672.06      757.36     70.80 o 
  -5   2  17      715.56      514.21     67.38 o 
  -4   2  17     1658.63     1770.71     94.56 o 
  -3   2  17      221.17      129.93     60.36 o 
  -2   2  17      696.23      835.53    125.28 o 
  -1   2  17       81.57      133.76     57.91 o 
   0   2  17      989.96      887.02     80.35 o 
   1   2  17       90.75      171.73    114.97 o 
   2   2  17      729.86      777.32    217.78 o 
   3   2  17      264.18      232.03     73.69 o 
   4   2  17     1647.73     1486.83    117.90 o 
   5   2  17      681.29      653.11     92.75 o 
   6   2  17      736.40      551.97     91.09 o 
   7   2  17       26.69       21.85     73.40 o 
   8   2  17       31.21       62.14    133.15 o 
   9   2  17      161.91      230.85    143.57 o 
  10   2  17      275.38      373.24    103.51 o 
  11   2  17        5.68      -27.92    130.01 o 
  12   2  17       77.68       75.55    148.54 o 
 -12   3  17       44.67       54.93     96.72 o 
 -11   3  17      274.75      148.30     96.66 o 
 -10   3  17      494.02      428.59    163.34 o 
  -9   3  17      672.51      689.43    171.49 o 
  -8   3  17       62.04     -160.14    106.76 o 
  -7   3  17      499.96      454.91    106.69 o 
  -6   3  17     1070.83     1225.09    122.59 o 
  -5   3  17      896.90      838.03    152.65 o 
  -4   3  17      128.00      231.24    117.27 o 
  -3   3  17     2168.62     2347.89    143.13 o 
  -2   3  17     1723.82     1556.71    112.13 o 
  -1   3  17      619.08      608.18     83.80 o 
   0   3  17       81.06       16.70     58.20 o 
   1   3  17      499.28      446.03     78.97 o 
   2   3  17     1955.38     1878.26    189.33 o 
   3   3  17     1996.38     2244.48    131.79 o 
   4   3  17      146.34       79.49     67.91 o 
   5   3  17      948.52      990.01    103.39 o 
   6   3  17     1044.82     1016.61    108.63 o 
   7   3  17      544.44      576.39     99.54 o 
   8   3  17       60.49       75.41    131.76 o 
   9   3  17      659.13      532.72    106.17 o 
  10   3  17      473.10      428.84    156.69 o 
  11   3  17      268.41      410.44    168.25 o 
  12   3  17       53.51      138.22    158.55 o 
 -12   4  17        7.49       89.31     97.89 o 
 -11   4  17       16.54       25.29    137.63 o 
 -10   4  17      245.82      179.97     89.98 o 
  -9   4  17       18.55      296.15    140.34 o 
  -8   4  17      511.14      369.34    144.00 o 
  -7   4  17      398.28      362.87    140.83 o 
  -6   4  17      466.67      354.97    130.51 o 
  -5   4  17       53.97      161.04    116.46 o 
  -4   4  17      210.28      204.17     74.51 o 
  -3   4  17       51.81       62.33     79.96 o 
  -2   4  17      334.92      372.54     77.59 o 
  -1   4  17      543.64      541.78     84.08 o 
   0   4  17      257.77      148.82    126.13 o 
   1   4  17      568.15      677.01     71.21 o 
   2   4  17      320.38      381.56     65.39 o 
   3   4  17       69.61       81.95     57.58 o 
   4   4  17      180.09      134.11     59.44 o 
   5   4  17       36.28       73.40     58.07 o 
   6   4  17      464.05      466.87     74.41 o 
   7   4  17      396.73      275.28     71.15 o 
   8   4  17      520.82      608.65    117.54 o 
   9   4  17       20.16       60.77     87.72 o 
  10   4  17      248.68      138.75    157.81 o 
  11   4  17       12.82      -69.61     93.57 o 
  12   4  17        8.62      178.29    110.83 o 
 -12   5  17       10.25       23.96     99.83 o 
 -11   5  17       97.51      185.98    110.71 o 
 -10   5  17       22.40       65.91     86.78 o 
  -9   5  17      108.44      113.53     81.51 o 
  -8   5  17      152.08       77.54    125.04 o 
  -7   5  17      340.17      426.73    144.00 o 
  -6   5  17       15.81       64.35    117.21 o 
  -5   5  17     1005.14     1129.65    172.05 o 
  -4   5  17       38.53       80.53     71.38 o 
  -3   5  17      207.71      224.97    105.76 o 
  -2   5  17      435.93      410.38     94.54 o 
  -1   5  17      916.92      954.75    101.31 o 
   0   5  17      636.64      661.58    113.88 o 
   1   5  17      928.92      956.73    104.70 o 
   2   5  17      415.38      350.89     81.83 o 
   3   5  17      248.36      395.08     85.45 o 
   4   5  17       23.71       58.77     58.98 o 
   5   5  17     1002.46     1071.55    154.29 o 
   6   5  17       11.97       -9.83     50.63 o 
   7   5  17      354.51      340.50     65.08 o 
   8   5  17      163.06       56.37     67.07 o 
   9   5  17      131.20       74.61     72.74 o 
  10   5  17       22.41      -41.84     70.09 o 
  11   5  17      104.29       37.54     80.38 o 
  12   5  17       10.54       -3.46    107.83 o 
 -11   6  17        9.08      111.19     94.73 o 
 -10   6  17       27.62      130.32     92.23 o 
  -9   6  17        4.90       87.80     85.99 o 
  -8   6  17       28.86       53.81     78.99 o 
  -7   6  17       33.16       94.14    117.39 o 
  -6   6  17      250.67      245.35    128.21 o 
  -5   6  17      173.93      105.02    115.59 o 
  -4   6  17        0.80       39.63     71.84 o 
  -3   6  17       99.59       43.61     70.19 o 
  -2   6  17      128.60      101.70     73.42 o 
  -1   6  17       34.50      -94.11     62.74 o 
   0   6  17       92.04      103.94     75.08 o 
   1   6  17       30.54       38.13     74.33 o 
   2   6  17      130.69      106.38     91.81 o 
   3   6  17      100.34      100.12     78.52 o 
   4   6  17        0.51      -48.29     75.25 o 
   5   6  17      163.21      219.98     97.62 o 
   6   6  17      268.46      251.71     74.78 o 
   7   6  17       38.79      -33.99     65.22 o 
   8   6  17       31.84      -37.83     68.07 o 
   9   6  17        6.96       91.89     73.27 o 
  10   6  17       26.11       43.50     76.34 o 
  11   6  17        6.39      -42.84     80.17 o 
 -11   7  17        1.52       85.68    151.71 o 
 -10   7  17      195.65      528.26    177.70 o 
  -9   7  17      250.94      376.43    163.09 o 
  -8   7  17      117.61      276.75    150.41 o 
  -7   7  17       49.72      133.43    117.39 o 
  -6   7  17      683.08      746.45    160.05 o 
  -5   7  17      139.60      121.83     78.68 o 
  -4   7  17      120.13      123.71     77.92 o 
  -3   7  17      384.04      186.36     79.73 o 
  -2   7  17      771.01      647.69     97.54 o 
  -1   7  17       49.05       28.73     73.67 o 
   0   7  17      746.84      724.62     99.92 o 
   1   7  17       59.59       40.63     76.04 o 
   2   7  17      804.99      904.03    118.17 o 
   3   7  17      349.47      372.75     93.24 o 
   4   7  17      107.80      158.03     88.14 o 
   5   7  17      160.12      -26.91     79.54 o 
   6   7  17      621.74      609.00    169.56 o 
   7   7  17       49.61      -74.57     64.66 o 
   8   7  17      111.79      194.50     81.59 o 
   9   7  17      257.74      272.14     85.86 o 
  10   7  17      216.92      330.99     92.93 o 
  11   7  17        1.92       26.23     83.89 o 
 -10   8  17       93.69     -115.15    138.97 o 
  -9   8  17       26.59       81.14    141.39 o 
  -8   8  17      115.28     -117.77    117.08 o 
  -7   8  17       81.51      169.75    132.31 o 
  -6   8  17      140.32      149.54    129.08 o 
  -5   8  17       48.32       91.95     98.74 o 
  -4   8  17      104.18      155.53     91.68 o 
  -3   8  17       16.98       23.23     88.91 o 
  -2   8  17      217.50      105.31     75.18 o 
  -1   8  17        0.64      -69.11     66.94 o 
   0   8  17      754.68      747.57    102.74 o 
   1   8  17        1.12      -80.06     69.38 o 
   2   8  17      206.43      112.58    127.96 o 
   3   8  17       19.95      -45.24     75.39 o 
   4   8  17       83.73      -51.40     80.63 o 
   5   8  17       41.97      193.68    151.68 o 
   6   8  17      156.46      207.66     76.69 o 
   7   8  17       78.81       11.67     71.10 o 
   8   8  17      125.85       32.10     95.33 o 
   9   8  17       28.98       76.06     83.77 o 
  10   8  17       86.82       78.24    122.39 o 
  -9   9  17      176.12      118.88    141.08 o 
  -8   9  17        5.56      -52.98    133.87 o 
  -7   9  17      192.02      362.62    150.91 o 
  -6   9  17       87.83       47.22     84.35 o 
  -5   9  17      576.14      578.29    106.41 o 
  -4   9  17       60.72      339.42     92.45 o 
  -3   9  17      522.23      530.36    133.43 o 
  -2   9  17       77.22       46.93    119.04 o 
  -1   9  17     1229.17     1216.63    187.40 o 
   0   9  17       11.93      -37.80     73.26 o 
   1   9  17     1298.88     1071.14    121.47 o 
   2   9  17       72.98      101.75     85.20 o 
   3   9  17      533.25      676.87    176.96 o 
   4   9  17       67.49      160.71     91.56 o 
   5   9  17      540.95      685.76    128.58 o 
   6   9  17      106.41       89.46    141.14 o 
   7   9  17      190.26      179.05     81.36 o 
   8   9  17        3.36      -14.83     80.56 o 
   9   9  17      166.20      319.24    102.30 o 
  -9  10  17       36.91      114.10    149.66 o 
  -8  10  17       49.60       94.26    141.45 o 
  -7  10  17        2.18       95.69    131.13 o 
  -6  10  17      117.89      185.47     97.04 o 
  -5  10  17        2.68      -83.69     82.07 o 
  -4  10  17        7.42        4.30     78.58 o 
  -3  10  17       25.28       29.74     79.93 o 
  -2  10  17       93.73       -7.66     75.04 o 
  -1  10  17       31.36       85.66    109.81 o 
   0  10  17      473.79      385.13    220.39 o 
   1  10  17       29.69       -0.28     80.13 o 
   2  10  17       71.73       -7.64     80.94 o 
   3  10  17       27.22       23.76     90.62 o 
   4  10  17       13.22       87.42     91.15 o 
   5  10  17        2.89      -24.82    135.77 o 
   6  10  17      103.73       91.23     98.01 o 
   7  10  17        6.39      118.00     98.88 o 
   8  10  17       49.33        0.18     91.31 o 
   9  10  17       31.49      -76.53    109.56 o 
  -7  11  17       16.98       63.87     97.74 o 
  -6  11  17      216.26      266.99    108.30 o 
  -5  11  17       57.21       16.54     91.71 o 
  -4  11  17      285.21      556.15    183.61 o 
  -3  11  17       38.00       12.99     82.82 o 
  -2  11  17      162.17      130.46    116.86 o 
  -1  11  17       31.55      -28.20     78.62 o 
   0  11  17      337.55      345.54    111.02 o 
   1  11  17       34.08       11.16     87.76 o 
   2  11  17      151.22      105.28    188.09 o 
   3  11  17       47.04      170.93     95.56 o 
   4  11  17      263.73      327.44    108.09 o 
   5  11  17       67.77     -119.13     92.97 o 
   6  11  17      203.97      141.23    104.09 o 
   7  11  17       22.62      -57.17     99.86 o 
  -6  12  17       47.72      -11.37    101.02 o 
  -5  12  17       17.58       94.70     95.00 o 
  -4  12  17       25.58      -10.17    124.85 o 
  -3  12  17        0.96       93.34     98.15 o 
  -2  12  17       52.72     -103.98    113.01 o 
  -1  12  17       20.20       -8.53     84.31 o 
   0  12  17        7.76       -6.59     87.08 o 
   1  12  17       19.66     -128.24     85.49 o 
   2  12  17       51.05       89.92     94.50 o 
   3  12  17        1.12      140.63    153.74 o 
   4  12  17       25.44       -6.81     97.61 o 
   5  12  17       14.38      179.64    105.49 o 
   6  12  17       46.70        9.65    105.03 o 
  -4  13  17        6.81      -18.91    170.49 o 
  -3  13  17      121.22      145.17    102.37 o 
  -2  13  17       80.50       60.73    125.97 o 
  -1  13  17      125.14       15.96     92.23 o 
   0  13  17       16.71     -117.95     85.76 o 
   1  13  17      135.22       49.55     98.14 o 
   2  13  17       74.53      -79.16     94.20 o 
   3  13  17      111.53       91.72    100.85 o 
   4  13  17        5.78      295.62    131.91 o 
  -1  14  17       68.14       -4.68     94.92 o 
   0  14  17       65.77       15.25     98.93 o 
   1  14  17       67.77      244.61    184.30 o 
   0   0  18     1836.54     2011.17    287.85 o 
   1   0  18      314.65      388.09     62.59 o 
   2   0  18      301.42      271.81     60.21 o 
   3   0  18     1708.02     1779.40     93.22 o 
   4   0  18      104.20       56.12     53.06 o 
   5   0  18      628.86      650.79     81.19 o 
   6   0  18      713.08      765.67     84.34 o 
   7   0  18      147.39      177.40     68.05 o 
   8   0  18      547.54      433.49     81.07 o 
   9   0  18      119.76      101.33     72.75 o 
  10   0  18      427.87      554.00    136.92 o 
  11   0  18      294.11      344.85    123.67 o 
 -12   1  18      128.47      160.20    177.30 o 
 -11   1  18       30.63      -28.17    138.10 o 
 -10   1  18       27.00       -1.24    124.42 o 
  -9   1  18      152.00      165.20     97.15 o 
  -8   1  18      381.63      363.16     77.27 o 
  -7   1  18        3.09      -40.31     60.05 o 
  -6   1  18      113.82       75.82     55.59 o 
  -5   1  18      208.71      191.85     58.02 o 
  -4   1  18     1381.76     1315.18     91.80 o 
  -3   1  18       30.53       13.37     51.66 o 
  -2   1  18      148.44       83.34     56.06 o 
  -1   1  18      190.38      130.29     53.14 o 
   0   1  18     2565.78     2669.76    120.86 o 
   1   1  18      146.75       43.12     58.58 o 
   2   1  18      139.96      163.61     62.82 o 
   3   1  18       15.54      -18.44     63.63 o 
   4   1  18     1394.02     1522.01    139.43 o 
   5   1  18      221.62      186.71    132.25 o 
   6   1  18      138.30      140.75    135.17 o 
   7   1  18        7.43      -18.86     91.40 o 
   8   1  18      337.21      273.16     93.95 o 
   9   1  18      169.44      193.63     90.82 o 
  10   1  18       26.63       73.23    115.12 o 
  11   1  18       39.82      -35.10     93.15 o 
  12   1  18      139.24      173.79    158.31 o 
 -12   2  18       13.39       -1.09     94.45 o 
 -11   2  18       92.02      108.54     95.76 o 
 -10   2  18       11.31       90.66    135.17 o 
  -9   2  18      564.15      477.65    154.76 o 
  -8   2  18       18.99      -60.97    179.41 o 
  -7   2  18      715.89      678.66     89.64 o 
  -6   2  18       15.14       98.27     67.52 o 
  -5   2  18      275.04      361.88     87.88 o 
  -4   2  18      356.44      267.54     59.04 o 
  -3   2  18      103.09      141.25     56.03 o 
  -2   2  18      653.16      673.59     77.44 o 
  -1   2  18      600.68      733.23     79.47 o 
   0   2  18        0.59       26.07     63.28 o 
   1   2  18      680.01      597.28    147.11 o 
   2   2  18      668.33      719.09     91.82 o 
   3   2  18       73.70      125.57     69.57 o 
   4   2  18      382.63      258.48     84.75 o 
   5   2  18      268.56      251.05     80.08 o 
   6   2  18       13.10      163.52     76.26 o 
   7   2  18      803.36      716.07    186.38 o 
   8   2  18       27.83       -9.73     76.16 o 
   9   2  18      544.30      382.92    123.45 o 
  10   2  18       10.03      169.03     95.01 o 
  11   2  18       97.43       75.67    137.91 o 
  12   2  18       18.75       47.57    156.38 o 
 -11   3  18       31.84      163.83    101.41 o 
 -10   3  18        8.41       11.19    139.96 o 
  -9   3  18      235.76      316.55    155.51 o 
  -8   3  18       34.32      -81.52    123.36 o 
  -7   3  18      101.72       94.26    125.60 o 
  -6   3  18       34.92      -58.77    115.15 o 
  -5   3  18      580.65      732.82    194.00 o 
  -4   3  18      149.95       58.57    102.72 o 
  -3   3  18       31.48       63.17    107.57 o 
  -2   3  18      131.70      226.94     72.78 o 
  -1   3  18      292.77      204.39     73.13 o 
   0   3  18        0.45      -75.39     59.48 o 
   1   3  18      330.99      233.64     76.36 o 
   2   3  18      108.94      121.01     71.43 o 
   3   3  18       43.32       44.53     67.66 o 
   4   3  18      150.03      227.67     79.50 o 
   5   3  18      558.78      396.24     85.84 o 
   6   3  18       46.92        5.37     74.87 o 
   7   3  18       82.25      113.47     83.72 o 
   8   3  18       44.38      -90.40     77.80 o 
   9   3  18      234.73      189.07    119.29 o 
  10   3  18       10.47       34.88    129.83 o 
  11   3  18       29.07        0.00    141.64 o 
 -11   4  18       73.89       82.14     94.69 o 
 -10   4  18      105.75      121.93    102.87 o 
  -9   4  18       77.09      251.70    145.62 o 
  -8   4  18      400.03      428.10    152.27 o 
  -7   4  18       71.72     -134.18    113.41 o 
  -6   4  18      255.38      399.80    138.10 o 
  -5   4  18      424.50      447.93    138.78 o 
  -4   4  18      102.08      227.76    124.29 o 
  -3   4  18      564.42      596.54    140.15 o 
  -2   4  18      109.43      152.34    116.33 o 
  -1   4  18      133.12      196.67    109.00 o 
   0   4  18      698.55      683.46    139.34 o 
   1   4  18      128.58      116.02    108.81 o 
   2   4  18      151.61      241.62     79.06 o 
   3   4  18      628.80      627.81     90.18 o 
   4   4  18       81.62       62.75     73.35 o 
   5   4  18      397.02      346.92     87.85 o 
   6   4  18      262.65      220.06     83.74 o 
   7   4  18       89.99      103.66     83.21 o 
   8   4  18      403.98      507.10    103.98 o 
   9   4  18       67.94      -27.42    125.29 o 
  10   4  18      116.64      106.95    146.99 o 
  11   4  18       84.38      245.42    163.34 o 
 -11   5  18       17.76      147.99    102.33 o 
 -10   5  18       13.87      -33.01     82.66 o 
  -9   5  18        5.48       53.12     83.48 o 
  -8   5  18      408.08      331.10    152.03 o 
  -7   5  18       17.66      -80.71    116.46 o 
  -6   5  18        0.95       34.45    118.01 o 
  -5   5  18      251.36      181.37    124.48 o 
  -4   5  18     1304.03     1439.63    277.19 o 
  -3   5  18       42.20       19.36     70.17 o 
  -2   5  18       49.85       88.65     71.98 o 
  -1   5  18      102.69       55.44     72.19 o 
   0   5  18     2201.16     2314.02    142.46 o 
   1   5  18       99.90      154.50    111.24 o 
   2   5  18       54.69       33.68     92.58 o 
   3   5  18       40.40      -21.63     72.88 o 
   4   5  18     1307.06     1606.63    131.40 o 
   5   5  18      243.48      219.38     68.30 o 
   6   5  18        2.59      -16.45     64.79 o 
   7   5  18       21.14       12.90     66.31 o 
   8   5  18      389.07      280.48    195.86 o 
   9   5  18        4.59      -17.48     91.16 o 
  10   5  18       15.23       44.22     90.71 o 
  11   5  18       20.32      -22.63    147.92 o 
 -10   6  18        0.69       43.14     93.68 o 
  -9   6  18      326.07      358.07     99.19 o 
  -8   6  18      148.83       95.72     83.47 o 
  -7   6  18      221.49      460.61    147.49 o 
  -6   6  18       31.69      108.19    121.43 o 
  -5   6  18      751.07      563.78    100.35 o 
  -4   6  18      375.20      241.25     87.70 o 
  -3   6  18      583.43      636.38    146.99 o 
  -2   6  18       47.18       -5.88     69.69 o 
  -1   6  18      966.10     1009.91    109.02 o 
   0   6  18      339.18      328.36     87.40 o 
   1   6  18     1007.65     1014.27    111.12 o 
   2   6  18       40.87      -38.50     72.82 o 
   3   6  18      531.15      699.98    142.48 o 
   4   6  18      398.24      489.27    152.90 o 
   5   6  18      719.23      653.04    108.84 o 
   6   6  18       21.99       19.19     65.83 o 
   7   6  18      230.67      127.31     90.52 o 
   8   6  18      138.03      140.24     79.24 o 
   9   6  18      350.11      400.94    109.97 o 
  10   6  18        0.44      -60.52     93.44 o 
 -10   7  18      132.40     -111.24    138.53 o 
  -9   7  18      101.25       32.39    142.51 o 
  -8   7  18      245.63      328.30    163.34 o 
  -7   7  18        6.27      125.91    132.25 o 
  -6   7  18      318.30      459.74    150.16 o 
  -5   7  18      526.43      667.14    107.40 o 
  -4   7  18       91.99      223.65     86.00 o 
  -3   7  18        1.50       57.16     75.40 o 
  -2   7  18      142.39       60.85     76.95 o 
  -1   7  18      363.94      241.65     83.51 o 
   0   7  18      279.83      135.66     84.50 o 
   1   7  18      369.32      359.10    107.91 o 
   2   7  18      110.56      183.11     87.57 o 
   3   7  18        9.09       12.21     79.35 o 
   4   7  18       76.45       21.00     85.78 o 
   5   7  18      521.06      701.30    167.73 o 
   6   7  18      258.70      258.59    108.19 o 
   7   7  18        5.27      -45.27     69.27 o 
   8   7  18      250.15      253.10    104.04 o 
   9   7  18      111.55       -5.36     82.00 o 
  10   7  18      150.37      221.40     90.67 o 
  -9   8  18       13.99     -132.56    131.13 o 
  -8   8  18       54.57      193.75    152.46 o 
  -7   8  18       86.94       30.96    127.28 o 
  -6   8  18      104.08      284.92     98.69 o 
  -5   8  18      413.22      296.75     96.18 o 
  -4   8  18      255.62      420.67     98.08 o 
  -3   8  18      200.12       71.27     81.29 o 
  -2   8  18       99.06       40.32     76.00 o 
  -1   8  18       98.96       61.21     74.03 o 
   0   8  18        0.85      -40.84    121.96 o 
   1   8  18       91.24      148.07    123.58 o 
   2   8  18      108.66       95.97    142.79 o 
   3   8  18      224.80      237.56     95.94 o 
   4   8  18      221.26      298.14    142.08 o 
   5   8  18      403.52      268.24    116.86 o 
   6   8  18      104.44      167.46    219.02 o 
   7   8  18       80.01       14.35     78.88 o 
   8   8  18       51.48       28.43     78.38 o 
   9   8  18       14.32       29.36     84.14 o 
  -9   9  18       43.44      160.05    157.19 o 
  -8   9  18       46.90      150.28    153.08 o 
  -7   9  18       41.28       -3.67    128.77 o 
  -6   9  18      102.43       69.88     88.31 o 
  -5   9  18        6.43      -75.56     78.49 o 
  -4   9  18      180.27      231.04    108.10 o 
  -3   9  18       21.11      179.93     88.25 o 
  -2   9  18       61.21      226.63    135.55 o 
  -1   9  18       23.74       -2.34     75.31 o 
   0   9  18      154.91       56.39     85.56 o 
   1   9  18       22.78     -112.60     75.07 o 
   2   9  18       85.99       43.91     86.45 o 
   3   9  18       20.58     -119.54     79.69 o 
   4   9  18      187.53       41.62     87.31 o 
   5   9  18        7.78      122.92     92.38 o 
   6   9  18       94.46       87.11     92.12 o 
   7   9  18       43.13      -60.28     93.24 o 
   8   9  18       54.07       59.31     86.80 o 
   9   9  18       46.91       77.02    110.63 o 
  -8  10  18        3.69      -89.54    140.77 o 
  -7  10  18       61.96       91.42     98.59 o 
  -6  10  18      140.28      312.19    108.59 o 
  -5  10  18       93.98      111.15     90.89 o 
  -4  10  18       99.24      173.32     93.77 o 
  -3  10  18      143.56      181.62     88.53 o 
  -2  10  18      147.55      191.13     93.12 o 
  -1  10  18      335.27      320.13     95.46 o 
   0  10  18      128.06      149.64     91.13 o 
   1  10  18      323.21      346.72    185.60 o 
   2  10  18      136.31      138.25    115.37 o 
   3  10  18      132.62      119.93     95.34 o 
   4  10  18       94.87      197.48    102.57 o 
   5  10  18       93.36      323.09    108.60 o 
   6  10  18      136.13      105.12    102.27 o 
   7  10  18       68.88      -23.92     98.65 o 
   8  10  18        9.55      -91.73     79.23 o 
  -6  11  18       64.01      -63.71     93.92 o 
  -5  11  18      120.04       61.21    143.23 o 
  -4  11  18       48.00      201.45    103.59 o 
  -3  11  18       49.50      110.70     91.27 o 
  -2  11  18       73.30      -62.13    138.81 o 
  -1  11  18       69.71       -9.60    112.70 o 
   0  11  18       76.24      -32.20     86.46 o 
   1  11  18       66.12     -116.48     85.92 o 
   2  11  18       56.03     -126.90     84.60 o 
   3  11  18       49.73     -112.78     85.62 o 
   4  11  18       52.94      193.03    108.93 o 
   5  11  18      125.04       36.87     98.50 o 
   6  11  18       69.09      111.33    107.98 o 
  -5  12  18      235.09      306.41    112.11 o 
  -4  12  18       29.64      113.91    177.80 o 
  -3  12  18      189.10      145.54     99.04 o 
  -2  12  18       47.42     -126.74     84.50 o 
  -1  12  18      192.57      127.39     95.89 o 
   0  12  18       35.32      -89.85     97.03 o 
   1  12  18      183.94       74.01    100.72 o 
   2  12  18       45.38      -62.05     92.28 o 
   3  12  18      213.94      327.97    113.25 o 
   4  12  18       26.99       53.18    108.75 o 
   5  12  18      231.03      337.14    120.29 o 
  -2  13  18       52.63       61.78    188.06 o 
  -1  13  18        5.64       -3.15     93.12 o 
   0  13  18       18.27       70.79     97.69 o 
   1  13  18        7.59       68.96    246.97 o 
   2  13  18       48.91      -79.57    143.44 o 
   1   0  19      193.35      233.87     59.57 o 
   2   0  19        7.81       90.66     54.69 o 
   3   0  19       32.19       44.30     53.73 o 
   4   0  19        6.24      -75.55     50.37 o 
   5   0  19      508.57      439.83     77.51 o 
   6   0  19       45.39       -6.99     64.97 o 
   7   0  19      334.18      316.40     78.28 o 
   8   0  19        0.19      -29.37     66.72 o 
   9   0  19      301.58      296.00     80.76 o 
  10   0  19        1.98     -113.25    138.19 o 
  11   0  19       89.52       74.49    151.65 o 
 -11   1  19       34.78       71.69    152.27 o 
 -10   1  19       15.25     -164.15    122.06 o 
  -9   1  19       59.36        0.07     90.10 o 
  -8   1  19       12.30      -17.01     85.08 o 
  -7   1  19      114.89      154.37     96.09 o 
  -6   1  19        8.34      -90.07     60.05 o 
  -5   1  19      202.50      213.12     62.31 o 
  -4   1  19      349.83      310.97     63.65 o 
  -3   1  19       38.19      -25.94     52.20 o 
  -2   1  19       29.82      106.50     55.49 o 
  -1   1  19      124.30      137.37     56.00 o 
   0   1  19      145.83      193.36     58.74 o 
   1   1  19       99.23        4.72     59.14 o 
   2   1  19       35.19      -38.48     58.11 o 
   3   1  19       30.54       27.39    121.81 o 
   4   1  19      358.57      451.42     89.12 o 
   5   1  19      191.82      163.93     78.76 o 
   6   1  19        7.12      -90.07     70.66 o 
   7   1  19      103.73      133.26     84.24 o 
   8   1  19       13.52      -29.02     77.63 o 
   9   1  19       52.70       50.93     85.09 o 
  10   1  19       18.36      127.28     95.22 o 
  11   1  19       34.48       78.88    175.22 o 
 -11   2  19      107.04      116.15    164.83 o 
 -10   2  19        8.90     -157.37    126.16 o 
  -9   2  19      107.32      184.92    144.32 o 
  -8   2  19      892.61      911.05    128.30 o 
  -7   2  19       39.04       69.41     73.66 o 
  -6   2  19       93.33       13.89     69.41 o 
  -5   2  19      313.75      377.95     83.73 o 
  -4   2  19      878.02     1220.42     85.56 o 
  -3   2  19      110.49      149.52     57.77 o 
  -2   2  19       66.35       25.53     78.81 o 
  -1   2  19      440.71      488.79     74.33 o 
   0   2  19     1231.76     1259.50    220.73 o 
   1   2  19      421.36      215.78     98.30 o 
   2   2  19       45.12       30.69     69.09 o 
   3   2  19      148.10       53.88     73.39 o 
   4   2  19      910.09     1124.26    112.14 o 
   5   2  19      304.86      337.41     89.54 o 
   6   2  19       98.40      157.81     81.50 o 
   7   2  19       40.46      -44.00     78.27 o 
   8   2  19      860.20      914.99    186.63 o 
   9   2  19       88.38       76.58     90.72 o 
  10   2  19       14.50     -128.02     85.35 o 
  11   2  19      106.16      101.79    142.26 o 
 -11   3  19       99.66      162.08     97.43 o 
 -10   3  19       33.36     -118.51    140.52 o 
  -9   3  19       81.28      172.79    152.27 o 
  -8   3  19      226.32      270.23    148.36 o 
  -7   3  19      270.36      110.68    132.07 o 
  -6   3  19       54.28      188.73     91.80 o 
  -5   3  19      233.68      257.18    116.86 o 
  -4   3  19      322.53      386.25    129.08 o 
  -3   3  19      458.03      400.74    137.35 o 
  -2   3  19       92.25      169.62    116.52 o 
  -1   3  19      400.08      474.04    125.10 o 
   0   3  19      265.06      198.34    126.44 o 
   1   3  19      443.94      382.38     83.02 o 
   2   3  19       96.35       60.02     72.59 o 
   3   3  19      507.17      557.03     91.47 o 
   4   3  19      304.66      313.90     87.97 o 
   5   3  19      215.88      154.30     84.17 o 
   6   3  19       54.63       30.23     74.65 o 
   7   3  19      277.55      269.70     92.96 o 
   8   3  19      211.13      164.90     93.56 o 
   9   3  19       78.86       53.42     91.43 o 
  10   3  19       34.06      -29.47    133.43 o 
  11   3  19       95.76      204.88    149.54 o 
 -10   4  19        6.37      110.33     91.62 o 
  -9   4  19      374.68      460.74    170.93 o 
  -8   4  19      333.85      254.81    156.75 o 
  -7   4  19      361.63      295.66    145.75 o 
  -6   4  19        0.26       55.04     85.79 o 
  -5   4  19      679.11      676.12    157.93 o 
  -4   4  19      382.34      405.90    138.91 o 
  -3   4  19      360.19      304.24    129.39 o 
  -2   4  19       27.12       98.24    111.49 o 
  -1   4  19      649.40      787.73    148.79 o 
   0   4  19      399.57      459.74    131.94 o 
   1   4  19      701.70      710.01    146.99 o 
   2   4  19       26.20       56.33    106.51 o 
   3   4  19      398.90      363.49     86.28 o 
   4   4  19      396.41      319.57     86.96 o 
   5   4  19      676.29      594.16    100.67 o 
   6   4  19        0.10       15.75     77.64 o 
   7   4  19      324.28      316.71     97.33 o 
   8   4  19      334.75      282.53    126.69 o 
   9   4  19      393.42      149.90    182.77 o 
  10   4  19        7.72       73.31    140.96 o 
 -10   5  19       41.27      141.31     94.52 o 
  -9   5  19       18.23      101.87    120.00 o 
  -8   5  19       15.89       82.70    139.15 o 
  -7   5  19       59.63      179.01    145.75 o 
  -6   5  19        9.88       96.87    128.27 o 
  -5   5  19       11.64     -100.17    106.01 o 
  -4   5  19      193.12       63.61    131.26 o 
  -3   5  19       58.90      195.92    129.27 o 
  -2   5  19       18.13        6.22    109.93 o 
  -1   5  19       39.66      223.97    122.24 o 
   0   5  19      122.57       70.82    109.25 o 
   1   5  19       33.59       11.94    104.15 o 
   2   5  19       12.26      -16.35    109.93 o 
   3   5  19       45.06      142.08    120.81 o 
   4   5  19      184.60       56.96    115.90 o 
   5   5  19       21.38      179.51    127.28 o 
   6   5  19        6.55       39.17    121.68 o 
   7   5  19       69.57       84.76     89.80 o 
   8   5  19       19.24       10.48     90.58 o 
   9   5  19       17.78      -31.90    136.05 o 
  10   5  19       46.73      250.95    153.58 o 
 -10   6  19      121.91      384.07    177.39 o 
  -9   6  19      108.57      -44.40    141.33 o 
  -8   6  19      173.30      225.02    153.77 o 
  -7   6  19      113.80      405.40    145.93 o 
  -6   6  19      175.02      192.13    133.93 o 
  -5   6  19       66.07       37.12    125.23 o 
  -4   6  19      580.95      336.69    143.76 o 
  -3   6  19       50.44      203.26    126.41 o 
  -2   6  19       90.51       82.95    113.16 o 
  -1   6  19       57.45      -25.31    105.95 o 
   0   6  19      785.10      754.09    152.96 o 
   1   6  19       74.84      116.58    119.69 o 
   2   6  19       74.77      121.06    121.00 o 
   3   6  19       58.58       40.17    121.25 o 
   4   6  19      565.05      648.70    156.56 o 
   5   6  19       58.83      180.38    132.94 o 
   6   6  19      186.77      253.56    136.73 o 
   7   6  19      106.34       51.17    133.43 o 
   8   6  19      185.58      276.63    153.33 o 
   9   6  19      110.40     -196.23    130.82 o 
  10   6  19      142.11      168.69    165.95 o 
  -9   7  19       24.78      207.18    164.03 o 
  -8   7  19      142.18       67.65    146.18 o 
  -7   7  19       63.92      135.67    138.66 o 
  -6   7  19        9.29       14.73     81.73 o 
  -5   7  19      148.45      108.45     88.44 o 
  -4   7  19       56.36       58.19     81.17 o 
  -3   7  19      278.28      214.12    108.50 o 
  -2   7  19        7.40      -31.56     73.46 o 
  -1   7  19      192.02      111.56     85.22 o 
   0   7  19      269.84      280.79     92.16 o 
   1   7  19      185.47       29.57     96.16 o 
   2   7  19        9.32      -69.75     78.29 o 
   3   7  19      262.85      240.79     94.65 o 
   4   7  19       35.32       69.45    174.47 o 
   5   7  19      148.77      248.80    100.20 o 
   6   7  19        7.99       36.20    153.08 o 
   7   7  19       67.36      136.89    102.75 o 
   8   7  19      144.48      199.97    105.91 o 
   9   7  19       21.89       89.93    192.13 o 
  -8   8  19      235.32      272.84    165.46 o 
  -7   8  19       88.80      122.80    140.27 o 
  -6   8  19       16.93       40.15     87.21 o 
  -5   8  19      166.17      149.88     91.74 o 
  -4   8  19      642.92      975.48    149.91 o 
  -3   8  19      160.84      276.65     92.73 o 
  -2   8  19      102.45       60.43     97.43 o 
  -1   8  19      369.84      248.12     92.06 o 
   0   8  19      177.79      171.43     90.34 o 
   1   8  19      338.57      273.52     95.21 o 
   2   8  19      105.74       45.08     87.25 o 
   3   8  19      136.30      256.14     98.82 o 
   4   8  19      642.15      693.95    119.34 o 
   5   8  19      173.60       57.73     97.72 o 
   6   8  19       16.07       33.84     95.87 o 
   7   8  19       95.10      403.68    120.14 o 
   8   8  19      227.89      203.48     91.98 o 
  -8   9  19       14.90      -69.33    146.43 o 
  -7   9  19       53.82      138.36    101.99 o 
  -6   9  19       85.78      -46.04    127.37 o 
  -5   9  19      120.73      211.80     96.82 o 
  -4   9  19       58.87      148.10     97.25 o 
  -3   9  19      365.50      442.06    103.62 o 
  -2   9  19       78.45      -76.18     77.58 o 
  -1   9  19      139.16      304.58     97.86 o 
   0   9  19      434.78      211.67     93.65 o 
   1   9  19      119.73      264.97     99.12 o 
   2   9  19       70.14      -36.52     83.14 o 
   3   9  19      348.29      307.63    138.00 o 
   4   9  19       57.34      130.73     96.76 o 
   5   9  19      135.71      133.30    103.24 o 
   6   9  19       79.40      -40.85    101.10 o 
   7   9  19       60.62      240.37    171.74 o 
   8   9  19       19.32       -1.96     88.18 o 
  -7  10  19      109.27      125.59    105.47 o 
  -6  10  19      166.87      156.53    106.42 o 
  -5  10  19      207.90      311.88    184.92 o 
  -4  10  19        8.57       11.67    132.28 o 
  -3  10  19      129.06      179.31     94.11 o 
  -2  10  19      169.02      168.22     93.51 o 
  -1  10  19      112.82     -111.70     77.27 o 
   0  10  19       14.65       -7.06     86.32 o 
   1  10  19       93.69        1.49    169.25 o 
   2  10  19      159.40       59.02     89.67 o 
   3  10  19      125.58      269.60    108.07 o 
   4  10  19        8.09       53.24     95.58 o 
   5  10  19      204.13      175.85    207.74 o 
   6  10  19      185.26      372.15    116.97 o 
   7  10  19      102.76       43.45    102.34 o 
  -5  11  19       41.00       26.00     97.46 o 
  -4  11  19       48.91       83.34     97.36 o 
  -3  11  19       15.49      107.89     96.50 o 
  -2  11  19       37.96      162.73    100.75 o 
  -1  11  19        9.34      -26.75     83.82 o 
   0  11  19       45.49      -29.53     87.10 o 
   1  11  19       10.08      -32.21     93.71 o 
   2  11  19       30.74     -104.57     87.88 o 
   3  11  19       18.89       32.41    124.11 o 
   4  11  19       50.16      -28.01     99.09 o 
   5  11  19       42.03       48.63    101.77 o 
  -3  12  19       17.94       77.36     96.45 o 
  -2  12  19       61.44      140.86     98.84 o 
  -1  12  19       44.63      -81.43     89.98 o 
   0  12  19       60.29      -52.41     95.41 o 
   1  12  19       44.68      152.85    147.42 o 
   2  12  19       69.78       48.82    102.14 o 
   3  12  19       15.43        3.55    102.00 o 
   0   0  20       72.39      152.34     83.36 o 
   1   0  20      138.56      213.46     62.16 o 
   2   0  20      493.96      441.77     75.17 o 
   3   0  20       39.15      -16.28     54.88 o 
   4   0  20      288.62      158.19     75.69 o 
   5   0  20        8.93      -50.18     70.35 o 
   6   0  20      820.57      882.01    116.54 o 
   7   0  20        4.46       -3.79     69.50 o 
   8   0  20       16.49       85.21     75.32 o 
   9   0  20       60.60      140.13     99.48 o 
  10   0  20      414.06      326.43    164.77 o 
 -10   1  20       25.94      -14.49    150.84 o 
  -9   1  20      125.82      269.61    105.08 o 
  -8   1  20      169.71      294.31    103.71 o 
  -7   1  20      147.19      162.77    116.15 o 
  -6   1  20      197.60      297.57    133.65 o 
  -5   1  20      519.25      494.09     72.78 o 
  -4   1  20      315.49      422.56     70.28 o 
  -3   1  20      357.63      331.67     67.05 o 
  -2   1  20      143.01      172.45     58.99 o 
  -1   1  20      735.78      655.00     73.67 o 
   0   1  20      270.03      381.33     66.02 o 
   1   1  20      779.79      977.00    103.23 o 
   2   1  20      108.21       72.08     65.66 o 
   3   1  20      394.81      372.14     89.39 o 
   4   1  20      254.61      437.10     93.33 o 
   5   1  20      546.99      525.14     98.31 o 
   6   1  20      199.35      180.17    100.23 o 
   7   1  20      147.77      143.37     73.79 o 
   8   1  20      160.56      147.11     76.63 o 
   9   1  20      132.69       55.79     76.26 o 
  10   1  20       20.64        9.47    100.34 o 
 -10   2  20       19.06      147.36    160.05 o 
  -9   2  20       83.71      210.53    153.58 o 
  -8   2  20       47.90      -80.71    123.36 o 
  -7   2  20      209.64      245.44     99.38 o 
  -6   2  20      103.56      175.39     86.57 o 
  -5   2  20       69.03       97.27     73.72 o 
  -4   2  20       36.98       73.52     73.60 o 
  -3   2  20       96.69       17.80     70.90 o 
  -2   2  20      252.23      306.06     88.95 o 
  -1   2  20      163.85       51.65     74.15 o 
   0   2  20       49.26       35.16     71.05 o 
   1   2  20      168.84      152.58    131.23 o 
   2   2  20      299.23      357.44     87.96 o 
   3   2  20      112.71      194.16     82.43 o 
   4   2  20       28.06       97.79     77.81 o 
   5   2  20       86.73       90.74    134.65 o 
   6   2  20      124.84      179.81     87.30 o 
   7   2  20      199.47      116.07    169.43 o 
   8   2  20       38.98      -54.14     79.46 o 
   9   2  20       89.87      169.90     99.09 o 
  10   2  20       19.13       16.43     99.00 o 
 -10   3  20       21.50       77.16    162.60 o 
  -9   3  20      282.74      289.94    163.53 o 
  -8   3  20       39.65      -58.26    130.88 o 
  -7   3  20      277.42      214.76    146.74 o 
  -6   3  20       25.13       16.76     94.70 o 
  -5   3  20      416.92      254.37    204.44 o 
  -4   3  20      201.89      247.47     98.33 o 
  -3   3  20      200.63      212.96    133.19 o 
  -2   3  20      125.74      237.40    122.12 o 
  -1   3  20      325.08      459.56    135.30 o 
   0   3  20      234.80      257.79    124.98 o 
   1   3  20      314.00      353.56     87.51 o 
   2   3  20      107.05      215.33     81.45 o 
   3   3  20      178.70      286.71     90.10 o 
   4   3  20      208.98      157.64    111.33 o 
   5   3  20      420.59      440.50     98.55 o 
   6   3  20       22.16      -12.64     81.46 o 
   7   3  20      300.61      323.67    145.84 o 
   8   3  20       39.41        5.99     88.15 o 
   9   3  20      267.08      409.91    109.17 o 
  10   3  20       21.40       60.75    103.38 o 
 -10   4  20      145.42      137.23     99.51 o 
  -9   4  20        6.49      207.55    155.26 o 
  -8   4  20       41.69      -68.02    136.42 o 
  -7   4  20       35.32     -183.92    123.80 o 
  -6   4  20      188.81      194.38    113.72 o 
  -5   4  20      138.47      227.88    132.38 o 
  -4   4  20       11.67       70.51    115.09 o 
  -3   4  20       96.13      112.54    127.53 o 
  -2   4  20      274.57      227.20    126.53 o 
  -1   4  20      134.58      392.90    134.49 o 
   0   4  20       12.46      116.21    119.32 o 
   1   4  20      149.69       42.78    114.78 o 
   2   4  20      355.15      423.99    134.06 o 
   3   4  20      102.83      225.15    124.29 o 
   4   4  20       11.07      -24.13    109.37 o 
   5   4  20      142.56      163.09     87.14 o 
   6   4  20      170.89       30.64     82.95 o 
   7   4  20       34.45       61.21     86.81 o 
   8   4  20       39.72      -51.32     91.86 o 
   9   4  20        7.16      -16.59    154.39 o 
  10   4  20      163.29      -27.23    137.91 o 
  -9   5  20       98.61        5.47    135.64 o 
  -8   5  20      248.74      180.19    162.41 o 
  -7   5  20       92.88       58.57    143.82 o 
  -6   5  20      355.38      319.10    151.84 o 
  -5   5  20      116.40       31.59    121.56 o 
  -4   5  20      284.02      168.81    134.74 o 
  -3   5  20       78.43     -165.64    110.43 o 
  -2   5  20      127.12      100.04    127.22 o 
  -1   5  20      270.81      268.80    130.33 o 
   0   5  20      448.48      400.86    139.96 o 
   1   5  20      294.84       44.46    121.93 o 
   2   5  20       85.06      196.23    124.60 o 
   3   5  20      114.27      131.01    125.41 o 
   4   5  20      270.75      174.47    128.96 o 
   5   5  20      104.90      489.96    150.66 o 
   6   5  20      393.97      536.53    160.79 o 
   7   5  20       95.03      108.62    141.52 o 
   8   5  20      266.69      388.80    162.35 o 
   9   5  20      103.89      -19.52    142.14 o 
  -9   6  20       56.58       -7.27    145.93 o 
  -8   6  20      120.00      252.50    165.46 o 
  -7   6  20       43.04      212.03    143.38 o 
  -6   6  20      271.03      240.50    151.40 o 
  -5   6  20        8.93      272.59    146.24 o 
  -4   6  20       19.72       16.17    126.66 o 
  -3   6  20      146.32       98.37    130.20 o 
  -2   6  20      196.69      232.11    133.62 o 
  -1   6  20       22.39      -19.77    114.78 o 
   0   6  20      229.41      201.33    128.58 o 
   1   6  20       21.19      -43.09    118.64 o 
   2   6  20      224.92      223.72    133.00 o 
   3   6  20      174.33      192.75    132.63 o 
   4   6  20       24.67      135.36    129.45 o 
   5   6  20        9.09       -5.47    120.81 o 
   6   6  20      249.41      290.25    150.72 o 
   7   6  20       42.60       66.16    131.76 o 
   8   6  20      122.90       -0.75    145.43 o 
   9   6  20       63.83      -97.81    140.96 o 
  -8   7  20       11.47       70.45    154.51 o 
  -7   7  20      351.32      417.65    164.71 o 
  -6   7  20        8.93      -54.84    113.47 o 
  -5   7  20      243.77       74.86    121.99 o 
  -4   7  20       13.66      -55.77    119.57 o 
  -3   7  20       59.06      128.46    130.88 o 
  -2   7  20       23.11      -28.29    123.24 o 
  -1   7  20      289.97      424.49    146.06 o 
   0   7  20       80.44       67.34    127.96 o 
   1   7  20      280.25      443.89    149.97 o 
   2   7  20       20.71       -5.60    115.78 o 
   3   7  20       50.44      137.66    137.72 o 
   4   7  20       13.53     -118.70    123.30 o 
   5   7  20      258.93      255.68    149.60 o 
   6   7  20       11.14       36.31    137.85 o 
   7   7  20      353.82      638.51    177.52 o 
   8   7  20       11.35        9.33    150.66 o 
  -7   8  20       60.41       51.42    147.98 o 
  -6   8  20        4.53      -25.99    129.45 o 
  -5   8  20       85.40       18.03    124.79 o 
  -4   8  20       74.42      181.87    101.69 o 
  -3   8  20       95.48       77.77    198.01 o 
  -2   8  20       14.95       -1.25     79.04 o 
  -1   8  20       47.86      -45.15     78.57 o 
   0   8  20      147.04      107.37     91.93 o 
   1   8  20       58.86      -50.40    146.65 o 
   2   8  20       15.03     -119.44     79.63 o 
   3   8  20      100.99       96.30     96.68 o 
   4   8  20       93.47      104.09     98.06 o 
   5   8  20       81.09       76.17    151.81 o 
   6   8  20        4.67      259.21    108.14 o 
   7   8  20       56.71      115.31    111.10 o 
  -6   9  20      164.06      -47.48    169.00 o 
  -5   9  20        1.09       58.59     91.04 o 
  -4   9  20      107.45       52.22     91.36 o 
  -3   9  20        1.36       31.11     91.00 o 
  -2   9  20       61.79      139.53     90.65 o 
  -1   9  20       13.19      -48.88    146.65 o 
   0   9  20      143.28      227.15    100.13 o 
   1   9  20       13.16      -10.80     86.16 o 
   2   9  20       63.58       39.64     89.21 o 
   3   9  20        1.09      -73.48    150.87 o 
   4   9  20      111.22      167.17    108.44 o 
   5   9  20        1.78       85.14    105.96 o 
   6   9  20      157.69      281.30    133.90 o 
  -5  10  20       73.88      180.80    101.69 o 
  -4  10  20       11.55       30.79    133.78 o 
  -3  10  20       19.56       -6.00     87.68 o 
  -2  10  20      118.40      160.90     93.14 o 
  -1  10  20        6.84      -79.69     83.68 o 
   0  10  20       13.21       -8.54     92.71 o
[truncated: 25,602 more chars]
